# Supplementary material for: A knowledge-based framework for the discovery of cancer-predisposing variants using large-scale sequencing breast cancer data
Source: Breast Cancer Res. 2017 May 31;19:63. doi: 10.1186/s13058-017-0854-1 (PMC5452392; doi:10.1186/s13058-017-0854-1)
Supplement: Supplementary file 2 — with reference set of genes and SNPs used in this work. (XLSX 102 kb) [file 13058_2017_854_MOESM2_ESM.xlsx]

## Sheet: Table S1
# Target Gene list composed by known cancer predisposing genes, somatic driver genes and DNA repair genes
Gene Symbol	Cancer Predisposing Genes	Somatic Driver Genes	DNA Repair Genes	Breast Cancer Somatic Driver
ALK	yes	yes
APC	yes	yes
AKT1		yes		yes
ATR	yes	yes	yes
AXIN1	yes	yes
AXIN2	yes	yes
BLM	yes	yes	yes
BMPR1A	yes
BRCA1	yes	yes	yes
ARID1A		yes		yes
BUB1B	yes	yes
CDC73	yes	yes
CDK4	yes
ARID2		yes		yes
CDKN2A	yes	yes
CHEK2	yes	yes	yes
CYLD	yes	yes
DDB2	yes		yes
DICER1	yes	yes
EGFR	yes	yes
ERCC2	yes	yes	yes
ERCC3	yes		yes
ERCC4	yes		yes
ERCC5	yes		yes
EXT1	yes
EXT3	yes
FANCA	yes	yes	yes
FANCC	yes		yes
FANCD2	yes		yes
FANCE	yes		yes
FANCF	yes		yes
FANCG	yes		yes
FH	yes
FLCN	yes
FZR1	yes	yes
GPC3	yes
ATM	yes	yes	yes	yes
HRAS	yes	yes
KIT	yes	yes
LMO1	yes
ATN1		yes		yes
MAX	yes	yes
MEN1	yes	yes
MLH1	yes	yes	yes
MPL	yes	yes
MRPL36	yes		yes
MSH2	yes	yes	yes
MSH6	yes	yes	yes
MUTYH	yes		yes
NBN	yes		yes
BRCA2	yes	yes	yes	yes
NF2	yes	yes
PALB2	yes		yes
PHOX2B	yes	yes
PMS1	yes		yes
PMS2	yes		yes
POLE	yes	yes	yes
PRF1	yes
PRKAR1A	yes	yes
PTCH1	yes	yes
CASP8		yes		yes
CBFB		yes		yes
RECQL4	yes		yes
RET	yes	yes
SBDS	yes
SDHAF2	yes
SDHB	yes
SDHC	yes
SDHD	yes
SETBP1	yes	yes
SMAD4	yes	yes
SMARCB1	yes	yes
SMARCE1	yes
STAT3	yes	yes
STK11	yes	yes
SUFU	yes	yes
TERT	yes	yes
CDH1	yes			yes
TSC1	yes	yes
TSC2	yes	yes
TSHR	yes	yes
VHL	yes	yes
WRN	yes	yes	yes
WT1	yes	yes
XPA	yes		yes
XPC	yes		yes
ABCB11	yes
ARTN	yes		yes
BAP1	yes	yes
CBL	yes	yes
CEBPA	yes	yes
COL7A1	yes
DIS3L2	yes
DKC1	yes
DOCK8	yes
ELANE	yes
FASN	yes	yes
GATA2	yes	yes
GBA	yes
GJB2	yes
HFE	yes
HMBS	yes
ITK	yes
MTAP	yes
PDGFRA	yes	yes
POLD1	yes		yes
POLK	yes		yes
PRSS1	yes
PTPN11	yes	yes
RAD51C	yes		yes
RAD51D	yes		yes
RHBDF2	yes
RMRP	yes
CDKN1B	yes	yes		yes
SDHA	yes
SERPINA1	yes
SH2D1A	yes
SLC25A13	yes
SLTM	yes	yes
SMARCA4	yes	yes
SOS1	yes	yes
SRY	yes
TGFBR1	yes
TMEM127	yes
TRIM37	yes
UROD	yes
WAS	yes
CDKN2D	yes
CDKN1C	yes
EPHB2	yes
HNF1B	yes
EHBP1	yes
ABCC11	yes
RNASEL	yes
KRT17	yes
ACVRL1	yes
PCA3	yes
ELAC2	yes
FAS	yes
CDKN2B	yes
MSMB	yes
FLT4	yes
CDKN2C	yes	yes
CREBBP	yes	yes
CSAD	yes
PCAP	yes
CDKN1A	yes	yes
HCRT	yes
PPOX	yes
CCM2	yes
MRE11A	yes		yes
PDPK1	yes
PDK2	yes
CYP2E1	yes
GSTM1	yes
CD40	yes
AURKAIP1	yes
UNC13D	yes
SIL1	yes
IL2RG	yes
TNF	yes	yes
SLC38A1	yes
NSD1	yes	yes
G6PC	yes
GSTT1	yes
STX11	yes
CTCF		yes		yes
TNFRSF11A	yes
CTNNB1	yes	yes
CD40LG	yes
COL4A5	yes
COL4A6	yes
ATP2C1	yes
SLC37A4	yes
ADA	yes
FOXI1	yes
F12	yes
CSH1	yes
SMARCAL1	yes
GRB10	yes
ADH1C	yes
FSHR	yes
JAG1	yes
STS	yes
NOTCH2	yes	yes
AP3B1	yes
KLLN	yes
FOXC2	yes
HPS1	yes
XIAP	yes
LMX1B	yes
HPS3	yes
ARL6	yes
ANTXR1	yes
ANTXR2	yes
HPS4	yes
IL1RN	yes
HPS5	yes
HPS6	yes
TTC8	yes
GLMN	yes
CEP57	yes
GALT	yes
RGS17	yes
MNX1	yes
TWIST1	yes
TMC6	yes
DNAH5	yes
TMC8	yes
DNAH11	yes
HLA-DRA	yes
T	yes
CYP7A1	yes
DTNBP1	yes
TINF2	yes
ESCO2	yes
SPINK1	yes
KCNQ1OT1	yes
FGFR2	yes	yes
BRAF	yes	yes
MAP2K2	yes	yes
TYRP1	yes
FGFR3	yes	yes
IKBKG	yes
MC1R	yes
EPCAM	yes
FGFR1	yes
AKR1B1	yes	yes
DAPK1	yes
SNRPN	yes
DNAI1	yes
KRT89P	yes
DNAI2	yes
BTK	yes
NME8	yes
PTH1R	yes
SLX4	yes		yes
FHIT	yes
GLI3	yes
SART3	yes
AFP	yes
CYP1A1	yes
TRIM32	yes
MYH8	yes
AMH	yes
MYH9	yes	yes
AMHR2	yes
PAX6	yes
TRPS1	yes
SPRY4	yes
DNAAF1	yes
TYR	yes
HLA-DQB1	yes
OCA2	yes
SPRED1	yes
LYST	yes
RPS19	yes
PDCD10	yes
SH3BP2	yes
NDN	yes
RSPH9	yes
CYP11B1	yes
RAF1	yes
CYP11B2	yes
BLOC1S3	yes
ATP8B1	yes
HLA-A	yes	yes
CFTR	yes
HLA-B	yes	yes
PALLD	yes
MAP2K1	yes	yes
FMR1	yes
ATP7B	yes
PDE11A	yes
CBX8	yes
BARD1	yes	yes
SQSTM1	yes
TERC	yes
DHCR7	yes
DNAAF2	yes
CD96	yes
H19	yes
KITLG	yes
MKKS	yes
JAK2	yes	yes
RSPH4A	yes
UNG	yes		yes
GBE1	yes
EP300	yes	yes
SERPING1	yes
GNAS	yes	yes
RAG1	yes
RAG2	yes
RNF139	yes
AIRE	yes
TNFRSF13B	yes
SLC26A4	yes
FANCB	yes		yes
TP63	yes
KRIT1	yes
SFTPA2	yes
KDR	yes	yes
FANCI	yes		yes
PTCH2	yes
HAX1	yes
AICDA	yes
LMNA	yes
FANCL	yes		yes
FANCM	yes		yes
LHCGR	yes
NRAS	yes	yes
ENG	yes
BRIP1	yes		yes
ERBB2		yes		yes
RAD50	yes		yes
ABL1		yes
FOXA1		yes		yes
AMER1		yes
ARHGAP26		yes
GATA3		yes		yes
ARID1B		yes
HIST1H3B		yes		yes
ASXL1		yes
ATP1A1		yes
ATRX		yes
BCL6		yes
BCOR		yes
BIRC3		yes
CACNA1D		yes
CALR		yes
CARD11		yes
HNF1A	yes	yes		yes
CD79A		yes
CD79B		yes
CDK12		yes
CIC		yes
CNOT3		yes
COL2A1		yes
CRLF2		yes
CSF3R		yes
CUX1		yes
DAXX		yes
DNM2		yes
DNMT3A		yes
ECT2L		yes
KDM6A		yes		yes
ETNK1		yes
EZH2		yes
FAM46C		yes
FBXO11		yes
FBXW7		yes
FGFR4		yes
FLT3		yes
KMT2C		yes		yes
FOXL2		yes
FUBP1		yes
GATA1		yes
KRAS	yes	yes		yes
GNA11		yes
GNAQ		yes
GRIN2A		yes
H3F3A		yes
H3F3B		yes
MAP2K4		yes		yes
IDH1		yes
IDH2		yes
IKBKB		yes
IL7R		yes
JAK1		yes
JAK3		yes
KCNJ5		yes
KDM5C		yes
MAP3K1	yes	yes		yes
KLF4		yes
KLF6		yes
MED23		yes		yes
KMT2D		yes
MYB		yes		yes
MAP3K13		yes
MED12		yes
MMAB		yes
MYD88		yes
MYOD1		yes
NCOR1		yes		yes
NFE2L2		yes
NFKBIE		yes
NOTCH1		yes
NPM1		yes
NT5C2		yes
PAX5		yes
PBRM1		yes
PHF6		yes
NCOR2		yes		yes
NF1	yes	yes		yes
PLCG1		yes
POT1		yes
PPP2R1A		yes
PPP6C		yes
PRDM1		yes
PTPRB		yes
PTPRC		yes
RAC1		yes
RAD21		yes
RHOA		yes
RNF43		yes
RPL15		yes
RPL5		yes
PIK3CA		yes		yes
PIK3R1		yes		yes
SH2B3		yes
SMARCD1		yes
SMOX		yes
SOCS1		yes
PTEN	yes	yes		yes
SPOP		yes
SRSF2		yes
RB1	yes	yes		yes
STAT5B		yes
RBMX		yes		yes
RUNX1	yes	yes		yes
TET2		yes
TNFAIP3		yes
TNFRSF14		yes
TRAF7		yes
TRRAP		yes
U2AF1		yes
UBR5		yes
XPO1		yes
ZRSR2		yes
ARHGAP35		yes
ELF3		yes
ERBB3		yes
FAT1		yes
FOXQ1		yes
FRG1B		yes
TXNIP		yes
AOAH		yes
SETD2		yes		yes
SF3B2		yes		yes
SPEN		yes		yes
STAG2		yes		yes
TBL1XR1		yes		yes
TBX3		yes		yes
TP53	yes	yes	yes	yes
ZFP36L1		yes		yes
RPS15		yes
ACVR1B		yes
B2M		yes
PCBP1		yes
SMAD2		yes
SOX9		yes
TCF7L2		yes
BCL2		yes
CHD8		yes
NBPF10		yes
NOX4		yes
QKI		yes
RPSAP58		yes
ZNF814		yes
ZNF844		yes
AJUBA		yes
EPHA2		yes
RASA1		yes
TGFBR2		yes
ZNF750		yes
GUSB		yes
MTOR		yes
CDC27		yes
IL32		yes
SMC1A		yes
SMC3		yes
TCF12		yes
CRIPAK		yes
KEAP1		yes
MGAM		yes
NAV3		yes
RBM10		yes
EPB41L3		yes
POTEF		yes
CTDNEP1		yes
DDX3X		yes
OR2T35		yes
STK19		yes
PGM5		yes
RPTN		yes
TG		yes
ANK3		yes
ARID5B		yes
CCND1		yes
CHD4		yes
FOXA2		yes
ING1		yes
RPL22		yes
SGK1		yes
SOX17		yes
TAF1		yes
ZFHX3		yes
AARS2		yes
ABCB1		yes
ADAM10		yes
ADCY1		yes
ADORA2A		yes
AHNAK2		yes
AKAP9		yes
AK9		yes
AMPH		yes
ANAPC1		yes
ANKRD12		yes
APAF1		yes
ARHGAP32		yes
ARHGEF6		yes
ASPM		yes
ATG13		yes
BCLAF1		yes
CAD		yes
CARM1		yes
CAST		yes
CCAR1		yes
CFH		yes
CLIP1		yes
CLTC		yes
CLTCL1		yes
COL18A1		yes
CREB1		yes
CRTC1		yes
CRTC3		yes
CSDE1		yes
CTNND1		yes
CTTN		yes
CUL1		yes
DDX5		yes
DHX9		yes
DMD		yes
DOCK2		yes
EEF1A1		yes
EIF4A2		yes
ERBB2IP		yes
ESR1		yes
EWSR1		yes
FBN2		yes
FES		yes
FN1		yes
GNAI1		yes
GOLGA5		yes
GOT2		yes
GPHN		yes
GPS2		yes
GTF2H1		yes	yes
H3F3C		yes
HGF		yes
HMGXB4		yes
HSP90AB1		yes
HSPA8		yes
HUWE1		yes
IRS2		yes
ITGA6		yes
KALRN		yes
KIAA1109		yes
KIFC3		yes
TOX4		yes
LEPR		yes
LIFR		yes
LPP		yes
LRRK2		yes
LUM		yes
LYN		yes
LZTR1		yes
MALAT1		yes
MAP3K3		yes
MAP3K4		yes
MAPK8IP1		yes
MAST2		yes
MATK		yes
MDC1		yes	yes
MECOM		yes
MED13		yes
MED17		yes
MEF2A		yes
METTL14		yes
KMT2A		yes
MLLT10		yes
MLLT3		yes
MLLT4		yes
MMP2		yes
MN1		yes
MSN		yes
STK4		yes
NCOA3		yes
NCOA4		yes
NEB		yes
NEDD4L		yes
NIN		yes
NLRP3		yes
NONO		yes
NR1H2		yes
NR4A2		yes
NUMA1		yes
NUP214		yes
NUP93		yes
NUP98		yes
PABPC1		yes
MBD1		yes
PHLDA1		yes
PIK3CB		yes
PIK3CG		yes
PIP5K1A		yes
PLEC		yes
PRKCD		yes
PRPF8		yes
PSEN1		yes
RANBP2		yes
RANBP3		yes
RHEBP1		yes
RNF213		yes
RPGR		yes
RXRA		yes
SIN3A		yes
SPATA6		yes
SUZ12		yes
SYNE1		yes
TCF7		yes
TFDP1		yes
TGIF1		yes
TJP2		yes
TNFRSF10C		yes
TOM1		yes
TOP3A		yes
TP53BP1		yes	yes
TPR		yes
TRIM7		yes
TRIO		yes
TRIP11		yes
TUBA1A		yes
UHRF1BP1L		yes
WHSC1		yes
WHSC1L1		yes
ZFP36L2		yes
ZMYM2		yes
ZNF132		yes
ZNF300		yes
ZNF91		yes
POLI			yes
REV3L			yes
POLR1A			yes
POLR1B			yes
RPA3			yes
CLK2			yes
RPA4			yes
MGMT			yes
SPO11			yes
ALKBH3			yes
UBE2A			yes
UBE2B			yes
RBBP8			yes
SETMAR			yes
SLX1A			yes
POLB			yes
XRCC1			yes
MPLKIP			yes
XRCC2			yes
XRCC3			yes
ERCC8			yes
XRCC4			yes
POLG			yes
PARP1			yes
MLH3			yes
ERCC6			yes
XRCC5			yes
POLQ			yes
PARP2			yes
XRCC6			yes
UBE2N			yes
PAPD7			yes
POLL			yes
APEX1			yes
DDB1			yes
POLM			yes
APEX2			yes
DCLRE1A			yes
POLN			yes
DCLRE1B			yes
DCLRE1C			yes
XAB2			yes
EXO1			yes
NHEJ1			yes
PNKP			yes
ALKBH2			yes
RDM1			yes
RAD54B			yes
RECQL			yes
ATRIP			yes
RAD54L			yes
RAD17			yes
HUS1			yes
RAD18			yes
DUT			yes
RAD51B			yes
FAN1			yes
TREX1			yes
NUDT1			yes
CCNH			yes
EME1			yes
TOPBP1			yes
RRM2B			yes
CETN2			yes
NTHL1			yes
CHAF1A			yes
SMUG1			yes
REV1			yes
NABP2			yes
MAD2L2			yes
RAD9A			yes
HELQ			yes
MBD4			yes
ENDOV			yes
MUS81			yes
SHFM1			yes
TDG			yes
TDP2			yes
H2AFX			yes
PMS2P3			yes
HID1			yes
TREX2			yes
LRIG1			yes
TDP1			yes
LIG3			yes
LIG4			yes
ERCC1			yes
CDK7			yes
UBE2V2			yes
MMS19			yes
RAD23A			yes
RAD23B			yes
C19ORF40			yes
MNAT1			yes
GEN1			yes
GTF2H5			yes
CHEK1			yes
FEN1			yes
MPG			yes
PCNA			yes
MSH3			yes
MSH4			yes
MSH5			yes
EME2			yes
OGG1			yes
NEIL1			yes
NEIL2			yes
RAD51			yes
NEIL3			yes
RECQL5			yes
RAD52			yes
PGAP3			yes
APTX			yes
GTF2H2			yes
GTF2H3			yes
GTF2H4			yes
PRKDC			yes

## Sheet: Table S2
# Classification of driver genes in Tumor Suppressors (TSG) and Oncogenes (OG)
Gene Symbol	DOTS-Finder	TUSON	20-20 Rule from Vogelstein et al., Science, 2013	Rhaman et al., Nature, 2014	OncodriveROLE	Summary Classification
ABCB11				TSG		TSG
ABL1			OG		OG	OG
ACTB	OG				OG	OG
ACTG1	OG				OG	OG
ACVR1B		TSG	TSG		TSG	TSG
ACVR2A	TSG	TSG			TSG	TSG
AJUBA	TSG	TSG				TSG
AKR1B1	OG		OG			OG
AKT1	OG	OG	OG		OG	OG
ALK	OG	OG	OG	OG	OG	OG
AMER1		TSG	TSG			TSG
AOAH	TSG	TSG				TSG
APC	TSG	TSG	TSG	TSG	TSG	TSG
ARHGAP35		TSG			TSG	TSG
ARID1A	TSG	TSG	TSG		TSG	TSG
ARID1B		TSG	TSG		TSG	TSG
ARID2	TSG	TSG	TSG		TSG	TSG
ARID5B	TSG	TSG			TSG	TSG
ASXL1	TSG	TSG	TSG		TSG	TSG
ATM	TSG	TSG	TSG	TSG	TSG	TSG
ATRX	TSG	TSG	TSG		TSG	TSG
AXIN1	TSG	TSG	TSG		TSG	TSG
AXIN2				TSG	TSG	TSG
B2M	TSG	TSG	TSG		TSG	TSG
BAP1	OG|TSG	TSG	TSG	TSG	TSG	OG|TSG
BCL2	OG	OG	OG			OG
BCOR	TSG	TSG	TSG		TSG	TSG
BLM				TSG		TSG
BMPR1A				TSG		TSG
BMPR2		TSG			TSG	TSG
BRAF	OG	OG	OG		OG	OG
BRCA1	TSG	TSG	TSG	TSG	TSG	TSG
BRCA2		TSG	TSG	TSG	TSG	TSG
BRIP1				TSG		TSG
BUB1B				TSG		TSG
CARD11	OG		OG			OG
CARM1		OG			OG	OG
CASP8	TSG	TSG	TSG		TSG	TSG
CBFB	TSG	TSG			TSG	TSG
CBL			OG	TSG		OG|TSG
CCAR1		TSG			TSG	TSG
CCND1	OG				OG	OG
CDC27	TSG	TSG			TSG	TSG
CDC73			TSG	TSG		TSG
CDH1				TSG	TSG	TSG
CDK12	TSG	TSG			TSG	TSG
CDK4				OG	OG	OG
CDKN1A	TSG	TSG			TSG	TSG
CDKN1B	TSG	TSG		TSG	TSG	TSG
CDKN2A	OG|TSG	TSG	TSG	TSG	TSG	OG|TSG
CEBPA	OG|TSG	TSG	TSG	TSG	TSG	OG|TSG
CHD2	TSG	TSG				TSG
CHD3		TSG			TSG	TSG
CHD4		OG			OG	OG
CHD8	TSG	TSG			TSG	TSG
CHEK2				TSG	TSG	TSG
CIC	OG|TSG	TSG	TSG		TSG	OG|TSG
CNOT3		TSG			OG	OG|TSG
COL7A1				TSG		TSG
CREBBP	OG|TSG	TSG	TSG		TSG	OG|TSG
CRLF2			OG			OG
CSDE1		TSG			TSG	TSG
CSF1R			OG			OG
CSMD3	TSG	OG				OG|TSG
CTCF	TSG	TSG			TSG	TSG
CTDNEP1	TSG	TSG				TSG
CTNNB1	OG	OG	OG		OG	OG
CTNND1		TSG			TSG	TSG
CUL1		OG			TSG	OG|TSG
CUL3		TSG			TSG	TSG
CYLD		TSG	TSG	TSG	TSG	TSG
DAXX			TSG			TSG
DDB2				TSG		TSG
DDX3X	OG	OG|TSG			TSG	OG|TSG
DICER1	OG			TSG	TSG	OG|TSG
DIP2C	OG	TSG				OG|TSG
DIS3L2				TSG		TSG
DKC1				TSG		TSG
DNMT1			OG			OG
DNMT3A	OG|TSG	TSG	OG		TSG	OG|TSG
DOCK8				TSG		TSG
EEF1B2		OG			OG	OG
EGFR	OG	OG	OG	OG	OG	OG
EIF1AX		OG			TSG	OG|TSG
EIF2AK3		TSG			TSG	TSG
ELANE				TSG		TSG
ELF3	TSG	TSG			TSG	TSG
EMG1	TSG	TSG				TSG
EP300	OG|TSG	TSG	TSG		TSG	OG|TSG
EPHA2	TSG	TSG			TSG	TSG
EPHA6	OG	OG				OG
ERBB2		OG	OG		OG	OG
ERBB3	OG	OG			OG	OG
ERCC2				TSG	OG	OG|TSG
ERCC3				TSG		TSG
ERCC4				TSG		TSG
ERCC5				TSG		TSG
EXT1				TSG		TSG
EXT2				TSG		TSG
EZH2	OG|TSG	OG	OG		TSG	OG|TSG
FAH				TSG		TSG
FANCA				TSG		TSG
FANCC				TSG		TSG
FANCG				TSG		TSG
FAT1	TSG	TSG			TSG	TSG
FBXW7	OG|TSG	TSG	TSG		TSG	OG|TSG
FGFR1	OG				OG	OG
FGFR2		OG	OG		OG	OG
FGFR3	TSG		OG		OG	OG|TSG
FH				TSG		TSG
FLCN				TSG		TSG
FLT3	OG	OG	OG		OG	OG
FOXA1	OG	TSG			TSG	OG|TSG
FOXA2		TSG			TSG	TSG
FOXL2			OG			OG
FOXQ1	TSG	TSG				TSG
FUBP1	TSG	TSG	TSG		TSG	TSG
FZR1	TSG	TSG	TSG			TSG
GATA1			TSG			TSG
GATA2			OG	TSG		OG|TSG
GATA3	TSG	TSG	TSG		TSG	TSG
GBA				TSG		TSG
GJB2				TSG		TSG
GNA11			OG		OG	OG
GNAQ			OG			OG
GNAS	OG	OG	OG		OG	OG
GPC3				TSG		TSG
GPS2	TSG	TSG			TSG	TSG
H3F3A			OG			OG
HFE				TSG		TSG
HIST1H2BF	OG	OG				OG
HIST1H3B	OG		OG			OG
HLA-A		TSG			TSG	TSG
HLA-B		TSG			TSG	TSG
HMBS				TSG		TSG
HNF1A		TSG	TSG		OG	OG|TSG
HRAS	OG	OG	OG	OG	OG	OG
IDH1	OG	OG	OG		OG	OG
IDH2	OG	OG|TSG	OG		OG	OG|TSG
IL32	TSG	TSG				TSG
INPPL1		TSG			TSG	TSG
ITK				TSG		TSG
JAK1			OG			OG
JAK2			OG			OG
JAK3			OG			OG
KANSL1	OG	TSG				OG|TSG
KAT6B		TSG			OG	OG|TSG
KDM5C	TSG	TSG	TSG		TSG	TSG
KDM6A	TSG	TSG	TSG		TSG	TSG
KEAP1		TSG			TSG	TSG
KIT			OG	OG	OG	OG
KLF4			OG			OG
KMT2C	TSG	TSG	TSG			TSG
KMT2D	TSG	TSG	TSG			TSG
KRAS	OG	OG	OG		OG	OG
MAP2K1		OG	OG		OG	OG
MAP2K4	TSG	TSG			TSG	TSG
MAP3K1	TSG	TSG	TSG		TSG	TSG
MAX		OG		TSG	OG	OG|TSG
MED12	OG	OG	OG		OG	OG
MED23	TSG	TSG			TSG	TSG
MEN1	TSG	TSG	TSG	TSG	TSG	TSG
MET				OG	OG	OG
MLH1			TSG	TSG	TSG	TSG
MLLT4		TSG			TSG	TSG
MPL			OG			OG
MSH2			TSG	TSG		TSG
MSH6			TSG	TSG		TSG
MTAP				TSG		TSG
MTOR	OG	OG			OG	OG
MUTYH				TSG		TSG
MYB	TSG	TSG			TSG	TSG
MYC	OG	OG				OG
MYCN	OG	OG				OG
MYD88	OG	OG	OG			OG
MYH2	TSG	OG				OG|TSG
NBN				TSG		TSG
NCOR1	TSG	TSG	TSG		TSG	TSG
NCOR2	TSG	TSG			OG	OG|TSG
NF1	TSG	TSG	TSG	TSG	TSG	TSG
NF2	TSG	TSG	TSG	TSG	TSG	TSG
NFATC4		TSG			TSG	TSG
NFE2L2	OG	OG	OG		OG	OG
NKX3-1	OG				OG	OG
NOTCH1	OG|TSG	TSG	TSG		TSG	OG|TSG
NOTCH2		TSG	TSG		TSG	TSG
NOX4	TSG	TSG				TSG
NPM1	TSG	TSG	TSG		TSG	TSG
NRAS	OG	OG	OG		OG	OG
NSD1	TSG	TSG			TSG	TSG
NUP98		TSG			OG	OG|TSG
OR2T35	TSG	TSG				TSG
PALB2				TSG		TSG
PAX5			TSG		OG	OG|TSG
PBRM1	TSG	TSG	TSG		TSG	TSG
PDGFRA			OG	OG		OG
PGM5	OG	OG				OG
PHF6	OG|TSG	TSG	TSG		TSG	OG|TSG
PHOX2B				TSG		TSG
PIK3CA	OG	OG	OG		OG	OG
PIK3R1	OG|TSG	TSG	TSG		TSG	OG|TSG
PMS2				TSG		TSG
POLD1				TSG		TSG
POLE				TSG		TSG
POLH				TSG		TSG
PPM1D	TSG	TSG			TSG	TSG
PPP2R1A	OG	OG	OG		OG	OG
PPP6C		OG|TSG			TSG	OG|TSG
PRDM1			TSG			TSG
PRKAR1A				TSG	TSG	TSG
PRRX1		OG			OG	OG
PRSS1				TSG		TSG
PSIP1		TSG			TSG	TSG
PTCH1		TSG	TSG	TSG		TSG
PTEN	OG|TSG	TSG	TSG	TSG	TSG	OG|TSG
PTPN11		OG	OG	OG	OG	OG
RAC1	OG	OG			OG	OG
RAD21	TSG	TSG			TSG	TSG
RAD51C				TSG		TSG
RAD51D				TSG		TSG
RASA1	TSG	TSG			TSG	TSG
RB1	TSG	TSG	TSG	TSG	TSG	TSG
RBM10	TSG	TSG			TSG	TSG
RBMX	TSG	TSG				TSG
RECQL4				TSG		TSG
RET			OG	OG	OG	OG
RHBDF2				OG		OG
RHOA	OG	OG			OG	OG
RMRP				TSG		TSG
RNF43	OG|TSG	TSG	TSG			OG|TSG
ROBO2	TSG				OG	OG|TSG
RPL22	TSG	TSG			TSG	TSG
RPL5	TSG	TSG			TSG	TSG
RPTN	TSG	TSG				TSG
RUNX1	TSG	TSG	TSG	TSG	TSG	TSG
SBDS				TSG		TSG
SDHA				TSG		TSG
SDHAF2				TSG		TSG
SDHB				TSG		TSG
SDHC				TSG		TSG
SDHD				TSG		TSG
SEC31A	TSG				TSG	TSG
SERPINA1				TSG		TSG
SETBP1			OG			OG
SETD2	OG|TSG	TSG	TSG		TSG	OG|TSG
SF3B2	OG	OG	OG			OG
SFPQ		TSG			TSG	TSG
SH2D1A				TSG		TSG
SIN3A		TSG			OG	OG|TSG
SLC25A13				TSG		TSG
SLTM	OG		OG			OG
SMAD2		TSG	TSG		TSG	TSG
SMAD4	OG|TSG	TSG	TSG	TSG	TSG	OG|TSG
SMARCA1		TSG			TSG	TSG
SMARCA4	OG|TSG	OG|TSG	TSG	TSG	TSG	OG|TSG
SMARCB1	OG|TSG	TSG	TSG	TSG	TSG	OG|TSG
SMARCE1				TSG		TSG
SMOX	OG	OG	OG			OG
SOCS1			TSG			TSG
SOS1				OG	OG	OG
SOX17		OG			OG	OG
SOX9		TSG	TSG		TSG	TSG
SPOP	OG	OG	OG			OG
SPTAN1	TSG				TSG	TSG
SRSF2			OG			OG
SRY				TSG		TSG
STAG2	TSG	TSG	TSG		TSG	TSG
STAT3				TSG		TSG
STK11	TSG	TSG	TSG	TSG	TSG	TSG
SUFU				TSG		TSG
TAF1		OG			OG	OG
TBL1XR1		TSG			TSG	TSG
TBX3	OG|TSG	TSG			TSG	OG|TSG
TCF12	TSG	TSG			TSG	TSG
TCF7L2		TSG			TSG	TSG
TERT				TSG		TSG
TET2	TSG	TSG	TSG		TSG	TSG
TG	OG|TSG	TSG				OG|TSG
TGFBR1				TSG		TSG
TGFBR2		TSG			TSG	TSG
THRAP3		TSG			TSG	TSG
TMCO2	TSG	TSG				TSG
TMEM127				TSG		TSG
TNFAIP3			TSG			TSG
TNFRSF6 (FAS)				TSG		TSG
TP53	OG|TSG	OG|TSG	TSG	TSG	TSG	OG|TSG
TP53BP1	OG	TSG			TSG	OG|TSG
TRAF7			TSG			TSG
TRIM37				TSG		TSG
TSC1		TSG	TSG	TSG	TSG	TSG
TSC2				TSG		TSG
TSHR			OG			OG
TXNIP	TSG				OG	OG|TSG
U2AF1	OG	OG	OG		OG	OG
UPF3B		TSG			TSG	TSG
UROD				TSG		TSG
VHL	TSG	TSG	TSG	TSG	TSG	TSG
WAS	TSG			TSG		TSG
WRN				TSG		TSG
WT1	TSG	TSG	TSG	TSG	TSG	TSG
XPA				TSG		TSG
XPC				TSG		TSG
ZFHX3	TSG	TSG			TSG	TSG
ZFP36L1	TSG	TSG			TSG	TSG
ZFP36L2		TSG			TSG	TSG
ZNF292		TSG			TSG	TSG
ZNF750	TSG	TSG			TSG	TSG

## Sheet: Table S3
# List of manually curated breast cancer associated SNPs from GWAS NHGRI catalogue
PUBMEDID	First Author	Date	Journal	Link	Study	Disease/Trait	Initial Sample Size	Replication Sample Size	Region	Chr_id	Chr_pos	Reported Gene(s)	Mapped_gene	Upstream_gene_id	Downstream_gene_id	Snp_gene_ids	Upstream_gene_distance	Downstream_gene_distance	Strongest SNP-Risk Allele	SNPs	Merged	Snp_id_current	Context	Intergenic	Risk Allele Frequency	p-Value	Pvalue_mlog	p-Value (text)	OR or beta	95% CI (text)	Platform [SNPs passing QC]
22452962	Kim HC	2012-03-26	Breast Cancer Res	www.ncbi.nlm.nih.gov/pubmed/22452962	A genome-wide association study identifies a breast cancer risk variant in ERBB4 at 2q34: results from the Seoul Breast Cancer Study.	Breast cancer	2,273 Korean ancestry cases, 2,052 Korean ancestry controls	4,049 Korean ancestry cases, 3,845 Korean ancestry controls	2q34	2	212432139	ERBB4	ERBB4			2066			rs13393577-T	rs13393577		13393577	intron	0	0.051	9e-14	13.0458		1.53	[1.37-1.70]	Affymetrix [555,525]
21908515	Cai Q	2011-09-08	Hum Mol Genet	www.ncbi.nlm.nih.gov/pubmed/21908515	Genome-wide association study identifies breast cancer risk variant at 10q21.2: results from the Asia Breast Cancer Consortium.	Breast cancer	2,062 East Asian ancestry cases, 2,066 East Asian ancestry controls	15,091 East Asian ancestry cases, 14,877 East Asian ancestry controls	7q32.3	7	130969092	NR	LINC-PINT			378805			rs2048672-C	rs2048672		2048672	intron	0	0.45	6e-06	5.22185		1.11	[1.05-1.17]	Affymetrix [684,457]
21908515	Cai Q	2011-09-08	Hum Mol Genet	www.ncbi.nlm.nih.gov/pubmed/21908515	Genome-wide association study identifies breast cancer risk variant at 10q21.2: results from the Asia Breast Cancer Consortium.	Breast cancer	2,062 East Asian ancestry cases, 2,066 East Asian ancestry controls	15,091 East Asian ancestry cases, 14,877 East Asian ancestry controls	10q21.2	10	62492218	ZNF365	ZNF365			22891			rs10822013-T	rs10822013		10822013	intron	0	0.47	6e-09	8.22185		1.12	[1.06-1.18]	Affymetrix [684,457]
18463975	Kibriya MG	2008-05-07	Breast Cancer Res Treat	www.ncbi.nlm.nih.gov/pubmed/18463975	A pilot genome-wide association study of early-onset breast cancer.	Breast cancer	26 European ancestry cases, 3 Hispanic cases, 1 African American cases, 26 European ancestry controls, 3 Hispanic controls, 1 African American control	NA	16q23.1	16	74438798	GLG1	CLEC18B - GLG1	497190	2734		17251	8629	3-SNP haplotype 1	rs10871290		10871290		1	0.34	4e-07	6.39794				Affymetrix[200,220]
20872241	Li J	2010-09-25	Breast Cancer Res Treat	www.ncbi.nlm.nih.gov/pubmed/20872241	A combined analysis of genome-wide association studies in breast cancer.	Breast cancer	2,702 European ancestry female cases, 5,726 European ancestry controls	Up to 7,386 cases, 7,576 controls	10q26.13	10	121586676	FGFR2	FGFR2			2263			rs1219648-G	rs1219648		1219648	intron	0	0.42	2e-13	12.699		1.32	[1.22-1.42]	Illumina [285,984]
20872241	Li J	2010-09-25	Breast Cancer Res Treat	www.ncbi.nlm.nih.gov/pubmed/20872241	A combined analysis of genome-wide association studies in breast cancer.	Breast cancer	2,702 European ancestry female cases, 5,726 European ancestry controls	Up to 7,386 cases, 7,576 controls	16q12.1	16	52552429	TOX3	CASC16			643714			rs3803662-A	rs3803662		3803662	ncRNA	0	0.3	4e-07	6.39794		1.22	[1.13-1.32]	Illumina [285,984]
20872241	Li J	2010-09-25	Breast Cancer Res Treat	www.ncbi.nlm.nih.gov/pubmed/20872241	A combined analysis of genome-wide association studies in breast cancer.	Breast cancer	2,702 European ancestry female cases, 5,726 European ancestry controls	Up to 7,386 cases, 7,576 controls	5p12	5	44874903	MRPS30	MRPS30 - HCN1	10884	348980		59389	380047	rs7716600-A	rs7716600		7716600		1	0.23	7e-07	6.1549		1.24	[1.14-1.34]	Illumina [285,984]
20872241	Li J	2010-09-25	Breast Cancer Res Treat	www.ncbi.nlm.nih.gov/pubmed/20872241	A combined analysis of genome-wide association studies in breast cancer.	Breast cancer	2,702 European ancestry female cases, 5,726 European ancestry controls	Up to 7,386 cases, 7,576 controls	2q35	2	217041109	intergenic	TNP1 - DIRC3	7141	729582		181050	242914	rs13387042-?	rs13387042		13387042		1	0.53	9e-06	5.04576		1.18	[1.10-1.27]	Illumina [285,984]
20585626	Long J	2010-06-23	PLoS Genet	www.ncbi.nlm.nih.gov/pubmed/20585626	Identification of a functional genetic variant at 16q12.1 for breast cancer risk: results from the Asia Breast Cancer Consortium.	Breast cancer	2,073 Chinese ancestry cases, 2,084 Chinese ancestry controls	15,159 East Asian ancestry cases, 12,993 East Asian ancestry controls, 2,797 European ancestry cases, 2,662 European ancestry controls	16q12.1	16	52565276	TOX3	CASC16			643714			rs4784227-T	rs4784227		4784227	intron	0	0.24	1e-28	28	(all races combined)	1.24	[1.20-1.29]	Affymetrix [684,457]
20852631	Antoniou AC	2010-09-18	Nat Genet	www.ncbi.nlm.nih.gov/pubmed/20852631	A locus on 19p13 modifies risk of breast cancer in BRCA1 mutation carriers and is associated with hormone receptor-negative breast cancer in the general population.	Breast cancer	1,193 European ancestry cases, 1,190 European ancestry controls	2,974 European ancestry cases, 3,012 European ancestry controls	19p13.11	19	17278895	ANKLE1, C19orf62, ABHD8	BABAM1			29086			rs8170-A	rs8170		8170	missense	0	0.17	2e-09	8.69897		1.26	[1.17-1.35]	Illumina [555,616]
21263130	Fletcher O	2011-01-24	J Natl Cancer Inst	www.ncbi.nlm.nih.gov/pubmed/21263130	Novel breast cancer susceptibility locus at 9q31.2: results of a genome-wide association study.	Breast cancer	2,839 European ancestry cases, 3,507 European ancestry controls	9,041 European ancestry cases, 8,980 European ancestry controls	2q35	2	217041109	intergenic	TNP1 - DIRC3	7141	729582		181050	242914	rs13387042-A	rs13387042		13387042		1	0.52	2e-10	9.69897		1.16	[1.11-1.22]	Illumina [~296,114]
21263130	Fletcher O	2011-01-24	J Natl Cancer Inst	www.ncbi.nlm.nih.gov/pubmed/21263130	Novel breast cancer susceptibility locus at 9q31.2: results of a genome-wide association study.	Breast cancer	2,839 European ancestry cases, 3,507 European ancestry controls	9,041 European ancestry cases, 8,980 European ancestry controls	3p24.1	3	27374522	SLC4A7	SLC4A7			9497			rs4973768-C	rs4973768		4973768	UTR-3	0	0.49	2e-08	7.69897		1.14	[1.09-1.19]	Illumina [~296,114]
21263130	Fletcher O	2011-01-24	J Natl Cancer Inst	www.ncbi.nlm.nih.gov/pubmed/21263130	Novel breast cancer susceptibility locus at 9q31.2: results of a genome-wide association study.	Breast cancer	2,839 European ancestry cases, 3,507 European ancestry controls	9,041 European ancestry cases, 8,980 European ancestry controls	5p12	5	44662413	intergenic	FGF10-AS1 - MRPS30	101927075	10884		248424	146512	rs4415084-T	rs4415084		4415084		1	0.42	8e-11	10.0969		1.17	[1.11-1.22]	Illumina [~296,114]
21263130	Fletcher O	2011-01-24	J Natl Cancer Inst	www.ncbi.nlm.nih.gov/pubmed/21263130	Novel breast cancer susceptibility locus at 9q31.2: results of a genome-wide association study.	Breast cancer	2,839 European ancestry cases, 3,507 European ancestry controls	9,041 European ancestry cases, 8,980 European ancestry controls	8q24.21	8	127375606	intergenic	LOC101930033			101930033			rs1562430-A	rs1562430		1562430		1	0.6	3e-11	10.5229		1.16	[1.11-1.22]	Illumina [~296,114]
21263130	Fletcher O	2011-01-24	J Natl Cancer Inst	www.ncbi.nlm.nih.gov/pubmed/21263130	Novel breast cancer susceptibility locus at 9q31.2: results of a genome-wide association study.	Breast cancer	2,839 European ancestry cases, 3,507 European ancestry controls	9,041 European ancestry cases, 8,980 European ancestry controls	10q26.13	10	121586676	FGFR2	FGFR2			2263			rs1219648-?	rs1219648		1219648	intron	0	0.42	1e-30	30		1.31	[1.25-1.37]	Illumina [~296,114]
21263130	Fletcher O	2011-01-24	J Natl Cancer Inst	www.ncbi.nlm.nih.gov/pubmed/21263130	Novel breast cancer susceptibility locus at 9q31.2: results of a genome-wide association study.	Breast cancer	2,839 European ancestry cases, 3,507 European ancestry controls	9,041 European ancestry cases, 8,980 European ancestry controls	16q12.2	16	52601252	TOX3	CASC16			643714			rs3112612-T	rs3112612		3112612	intron	0	0.43	4e-10	9.39794		1.15	[1.10-1.21]	Illumina [~296,114]
21263130	Fletcher O	2011-01-24	J Natl Cancer Inst	www.ncbi.nlm.nih.gov/pubmed/21263130	Novel breast cancer susceptibility locus at 9q31.2: results of a genome-wide association study.	Breast cancer	2,839 European ancestry cases, 3,507 European ancestry controls	9,041 European ancestry cases, 8,980 European ancestry controls	9q31.2	9	108126198	KLF4, ACTL7A, RAD23B	CHCHD4P2 - RPL36P14	100128657	347292		28347	500568	rs865686-T	rs865686		865686		1	0.61	2e-10	9.69897		1.12	[1.09-1.18]	Illumina [~296,114]
21263130	Fletcher O	2011-01-24	J Natl Cancer Inst	www.ncbi.nlm.nih.gov/pubmed/21263130	Novel breast cancer susceptibility locus at 9q31.2: results of a genome-wide association study.	Breast cancer	2,839 European ancestry cases, 3,507 European ancestry controls	9,041 European ancestry cases, 8,980 European ancestry controls	6q25.1	6	151618215	ESR1	CCDC170			80129			rs3734805-C	rs3734805		3734805	UTR-3	0	0.08	1e-07	7		1.19	[1.11-1.27]	Illumina [~296,114]
21263130	Fletcher O	2011-01-24	J Natl Cancer Inst	www.ncbi.nlm.nih.gov/pubmed/21263130	Novel breast cancer susceptibility locus at 9q31.2: results of a genome-wide association study.	Breast cancer	2,839 European ancestry cases, 3,507 European ancestry controls	9,041 European ancestry cases, 8,980 European ancestry controls	10q26.13	10	121865675	FGFR2	ATE1			11101			rs10510102-G	rs10510102		10510102	intron	0	0.17	2e-06	5.69897		1.12	[1.07-1.17]	Illumina [~296,114]
21424380	Sehrawat B	2011-03-19	Hum Genet	www.ncbi.nlm.nih.gov/pubmed/21424380	Potential novel candidate polymorphisms identified in genome-wide association study for breast cancer susceptibility.	Breast cancer	302 European ancestry female cases, 321 European ancestry female controls	1,153 European ancestry female cases, 1,215 European ancestry female controls	5p15.2	5	10467590	ROPN1L	ROPN1L			83853			rs1092913-T	rs1092913		1092913	intron	0	0.13	2e-06	5.69897		1.45	[1.24-1.69]	Affymetrix [782,838]
21424380	Sehrawat B	2011-03-19	Hum Genet	www.ncbi.nlm.nih.gov/pubmed/21424380	Potential novel candidate polymorphisms identified in genome-wide association study for breast cancer susceptibility.	Breast cancer	302 European ancestry female cases, 321 European ancestry female controls	1,153 European ancestry female cases, 1,215 European ancestry female controls	19q13.41	19	51869723	ZNF577	ZNF577			84765			rs10411161-T	rs10411161		10411161	intron	0	0.13	7e-06	5.1549		1.42	[1.22-1.65]	Affymetrix [782,838]
18326623	Gold B	2008-03-11	Proc Natl Acad Sci U S A	www.ncbi.nlm.nih.gov/pubmed/18326623	Genome-wide association study provides evidence for a breast cancer risk locus at 6q22.33.	Breast cancer	249 Ashkenazi Jewish non-BRCA1/2 carriers cases, 299 Ashkenazi Jewish non-BRCA1/2 carriers controls	1,193 Ashkenazi Jewish non-BRCA1/2 carriers cases,1,166 Ashkenazi Jewish non-BRCA1/2 carriers controls	6q22.33	6	127279485	ECHDC1, RNF146	RNF146			81847			rs2180341-G	rs2180341		2180341	intron	0	0.21	3e-08	7.52288		1.41	[1.25-1.59]	Affymetrix[150,080]
17529967	Easton DF	2007-05-26	Nature	www.ncbi.nlm.nih.gov/pubmed/17529967	Genome-wide association study identifies novel breast cancer susceptibility loci.	Breast cancer	390 cases,364 controls	26,646 cases,24,889 controls	10q26.13	10	121592803	FGFR2	FGFR2			2263			rs2981582-A	rs2981582		2981582	intron	0	0.38	2e-76	75.699		1.26	[1.23-1.30]	Perlegen[205,586]
17529967	Easton DF	2007-05-26	Nature	www.ncbi.nlm.nih.gov/pubmed/17529967	Genome-wide association study identifies novel breast cancer susceptibility loci.	Breast cancer	390 cases,364 controls	26,646 cases,24,889 controls	16q12.1	16	52552429	TNRC9, LOC643714	CASC16			643714			rs3803662-T	rs3803662		3803662	ncRNA	0	0.25	1e-36	36		1.2	[1.16-1.24]	Perlegen[205,586]
17529967	Easton DF	2007-05-26	Nature	www.ncbi.nlm.nih.gov/pubmed/17529967	Genome-wide association study identifies novel breast cancer susceptibility loci.	Breast cancer	390 cases,364 controls	26,646 cases,24,889 controls	5q11.2	5	56736057	MAP3K1	RPL26P19 - MAP3K1	441073	4214		230943	79016	rs889312-C	rs889312		889312		1	0.28	7e-20	19.1549		1.13	[1.10-1.16]	Perlegen[205,586]
17529967	Easton DF	2007-05-26	Nature	www.ncbi.nlm.nih.gov/pubmed/17529967	Genome-wide association study identifies novel breast cancer susceptibility loci.	Breast cancer	390 cases,364 controls	26,646 cases,24,889 controls	8q24.21	8	127343372	intergenic	LOC101930033			101930033			rs13281615-C	rs13281615		13281615		1	0.4	5e-12	11.301		1.08	[1.05-1.11]	Perlegen[205,586]
17529967	Easton DF	2007-05-26	Nature	www.ncbi.nlm.nih.gov/pubmed/17529967	Genome-wide association study identifies novel breast cancer susceptibility loci.	Breast cancer	390 cases,364 controls	26,646 cases,24,889 controls	11p15.5	11	1887776	LSP1	LSP1, LOC102724536, PRR33	4046	102724536				rs3817198-C	rs3817198		3817198	intron;UTR-3	0	0.3	3e-09	8.52288		1.07	[1.04-1.11]	Perlegen[205,586]
17529973	Hunter DJ	2007-05-26	Nat Genet	www.ncbi.nlm.nih.gov/pubmed/17529973	A genome-wide association study identifies alleles in FGFR2 associated with risk of sporadic postmenopausal breast cancer.	Breast cancer	1,145 European ancestry cases, 1,142 European ancestry controls	874 European ancestry cases, 1,478 European ancestry controls, 302 cases, 594 controls	10q26.13	10	121586676	FGFR2	FGFR2			2263			rs1219648-G	rs1219648		1219648	intron	0	0.4	1e-10	10		1.2	[1.07-1.42]	Illumina[528,173]
17529967	Easton DF	2007-05-26	Nature	www.ncbi.nlm.nih.gov/pubmed/17529967	Genome-wide association study identifies novel breast cancer susceptibility loci.	Breast cancer	390 cases,364 controls	26,646 cases,24,889 controls	5p12	5	45285616	intergenic	HCN1			348980			rs981782-C	rs981782		981782	intron	0	0.53	9e-06	5.04576		1.04	[1.01-1.08]	Perlegen[205,586]
20453838	Turnbull C	2010-05-08	Nat Genet	www.ncbi.nlm.nih.gov/pubmed/20453838	Genome-wide association study identifies five new breast cancer susceptibility loci.	Breast cancer	3,659 European ancestry cases, 4,897 European ancestry controls	12,576 European ancestry cases, 12,223 European ancestry controls	10q26.13	10	121577821	FGFR2	FGFR2			2263			rs2981579-A	rs2981579		2981579	intron	0	0.42	4e-31	30.3979		1.43	[1.35-1.53]	Illumina [582,886]
20453838	Turnbull C	2010-05-08	Nat Genet	www.ncbi.nlm.nih.gov/pubmed/20453838	Genome-wide association study identifies five new breast cancer susceptibility loci.	Breast cancer	3,659 European ancestry cases, 4,897 European ancestry controls	12,576 European ancestry cases, 12,223 European ancestry controls	16q12.1	16	52552429	TOX3	CASC16			643714			rs3803662-A	rs3803662		3803662	ncRNA	0	0.26	3e-15	14.5229		1.3	[1.22-1.39]	Illumina [582,886]
20453838	Turnbull C	2010-05-08	Nat Genet	www.ncbi.nlm.nih.gov/pubmed/20453838	Genome-wide association study identifies five new breast cancer susceptibility loci.	Breast cancer	3,659 European ancestry cases, 4,897 European ancestry controls	12,576 European ancestry cases, 12,223 European ancestry controls	5q11.2	5	56736057	MAP3K1	RPL26P19 - MAP3K1	441073	4214		230943	79016	rs889312-C	rs889312		889312		1	0.28	5e-09	8.30103		1.22	[1.14-1.30]	Illumina [582,886]
20453838	Turnbull C	2010-05-08	Nat Genet	www.ncbi.nlm.nih.gov/pubmed/20453838	Genome-wide association study identifies five new breast cancer susceptibility loci.	Breast cancer	3,659 European ancestry cases, 4,897 European ancestry controls	12,576 European ancestry cases, 12,223 European ancestry controls	8q24.21	8	127375606	intergenic	LOC101930033			101930033			rs1562430-T	rs1562430		1562430		1	0.58	6e-07	6.22185		1.17	[1.10-1.25]	Illumina [582,886]
20453838	Turnbull C	2010-05-08	Nat Genet	www.ncbi.nlm.nih.gov/pubmed/20453838	Genome-wide association study identifies five new breast cancer susceptibility loci.	Breast cancer	3,659 European ancestry cases, 4,897 European ancestry controls	12,576 European ancestry cases, 12,223 European ancestry controls	2q35	2	217041109	intergenic	TNP1 - DIRC3	7141	729582		181050	242914	rs13387042-A	rs13387042		13387042		1	0.49	2e-10	9.69897		1.21	[1.14-1.29]	Illumina [582,886]
20453838	Turnbull C	2010-05-08	Nat Genet	www.ncbi.nlm.nih.gov/pubmed/20453838	Genome-wide association study identifies five new breast cancer susceptibility loci.	Breast cancer	3,659 European ancestry cases, 4,897 European ancestry controls	12,576 European ancestry cases, 12,223 European ancestry controls	11p15.5	11	1920716	LSP1	TNNT3			7140			rs909116-T	rs909116		909116	intron	0	0.53	7e-07	6.1549		1.17	[1.10-1.24]	Illumina [582,886]
20453838	Turnbull C	2010-05-08	Nat Genet	www.ncbi.nlm.nih.gov/pubmed/20453838	Genome-wide association study identifies five new breast cancer susceptibility loci.	Breast cancer	3,659 European ancestry cases, 4,897 European ancestry controls	12,576 European ancestry cases, 12,223 European ancestry controls	6q25.1	6	151592978	ESR1, C6orf97	CCDC170			80129			rs3757318-A	rs3757318		3757318	intron	0	0.07	3e-06	5.52288		1.3	[1.17-1.46]	Illumina [582,886]
20453838	Turnbull C	2010-05-08	Nat Genet	www.ncbi.nlm.nih.gov/pubmed/20453838	Genome-wide association study identifies five new breast cancer susceptibility loci.	Breast cancer	3,659 European ancestry cases, 4,897 European ancestry controls	12,576 European ancestry cases, 12,223 European ancestry controls	3p24.1	3	27374522	SLC4A7	SLC4A7			9497			rs4973768-T	rs4973768		4973768	UTR-3	0	0.47	6e-07	6.22185		1.16	[1.10-1.24]	Illumina [582,886]
20453838	Turnbull C	2010-05-08	Nat Genet	www.ncbi.nlm.nih.gov/pubmed/20453838	Genome-wide association study identifies five new breast cancer susceptibility loci.	Breast cancer	3,659 European ancestry cases, 4,897 European ancestry controls	12,576 European ancestry cases, 12,223 European ancestry controls	9p21.3	9	22062135	CDKN2A, CDKN2B	CDKN2B-AS1, LOC102724137	100048912	102724137				rs1011970-T	rs1011970		1011970	intron;intron	0	0.17	3e-08	7.52288		1.09	[1.04-1.14]	Illumina [582,886]
20453838	Turnbull C	2010-05-08	Nat Genet	www.ncbi.nlm.nih.gov/pubmed/20453838	Genome-wide association study identifies five new breast cancer susceptibility loci.	Breast cancer	3,659 European ancestry cases, 4,897 European ancestry controls	12,576 European ancestry cases, 12,223 European ancestry controls	10p15.1	10	5844771	ANKRD16, FBXO18	N/A		100189342			8940	rs2380205-C	rs2380205		2380205		1	0.57	5e-07	6.30103		1.06	[1.02-1.10]	Illumina [582,886]
20453838	Turnbull C	2010-05-08	Nat Genet	www.ncbi.nlm.nih.gov/pubmed/20453838	Genome-wide association study identifies five new breast cancer susceptibility loci.	Breast cancer	3,659 European ancestry cases, 4,897 European ancestry controls	12,576 European ancestry cases, 12,223 European ancestry controls	10q21.2	10	62518923	ZNF365	ZNF365			22891			rs10995190-G	rs10995190		10995190	intron	0	0.85	5e-15	14.301		1.16	[1.10-1.22]	Illumina [582,886]
20453838	Turnbull C	2010-05-08	Nat Genet	www.ncbi.nlm.nih.gov/pubmed/20453838	Genome-wide association study identifies five new breast cancer susceptibility loci.	Breast cancer	3,659 European ancestry cases, 4,897 European ancestry controls	12,576 European ancestry cases, 12,223 European ancestry controls	10q22.3	10	79081391	ZMIZ1	ZMIZ1			57178			rs704010-A	rs704010		704010	intron	0	0.39	4e-09	8.39794		1.07	[1.03-1.11]	Illumina [582,886]
20453838	Turnbull C	2010-05-08	Nat Genet	www.ncbi.nlm.nih.gov/pubmed/20453838	Genome-wide association study identifies five new breast cancer susceptibility loci.	Breast cancer	3,659 European ancestry cases, 4,897 European ancestry controls	12,576 European ancestry cases, 12,223 European ancestry controls	11q13.3	11	69513996	FGF3, MYEOV, CCND1, ORAOV1, FGF19, FGF4	IFITM9P - CCND1	390218	595		210190	127109	rs614367-T	rs614367		614367		1	0.15	3e-15	14.5229		1.15	[1.10-1.20]	Illumina [582,886]
19219042	Zheng W	2009-02-15	Nat Genet	www.ncbi.nlm.nih.gov/pubmed/19219042	Genome-wide association study identifies a new breast cancer susceptibility locus at 6q25.1.	Breast cancer	1,505 Chinese ancestry cases, 1,522 Chinese ancestry controls	5,026 Chinese ancestry cases, 2,476 Chinese ancestry controls, 1,591 European ancestry cases, 1,466 European ancestry controls	6q25.1	6	151627231	ESR1, C6orf97	CCDC170 - ESR1	80129	2099		6038	63265	rs2046210-A	rs2046210		2046210		1	0.37	2e-15	14.699		1.29	[1.21-1.37]	Affymetrix [up to 607,728]
19330030	Thomas G	2009-03-29	Nat Genet	www.ncbi.nlm.nih.gov/pubmed/19330030	A multistage genome-wide association study in breast cancer identifies two new risk alleles at 1p11.2 and 14q24.1 (RAD51L1).	Breast cancer	1,145 European ancestry cases, 1,142 European ancestry controls	8,625 European ancestry cases, 9,657 European ancestry controls	10q26.13	10	121577821	FGFR2	FGFR2			2263			rs2981579-T	rs2981579		2981579	intron	0	0.41	2e-10	9.69897		1.17	[1.07-1.27]	Illumina [528,173]
19330030	Thomas G	2009-03-29	Nat Genet	www.ncbi.nlm.nih.gov/pubmed/19330030	A multistage genome-wide association study in breast cancer identifies two new risk alleles at 1p11.2 and 14q24.1 (RAD51L1).	Breast cancer	1,145 European ancestry cases, 1,142 European ancestry controls	8,625 European ancestry cases, 9,657 European ancestry controls	16q12.1	16	52552429	TOX3	CASC16			643714			rs3803662-T	rs3803662		3803662	ncRNA	0	0.27	1e-09	9		1.16	[1.07-1.27]	Illumina [528,173]
19330030	Thomas G	2009-03-29	Nat Genet	www.ncbi.nlm.nih.gov/pubmed/19330030	A multistage genome-wide association study in breast cancer identifies two new risk alleles at 1p11.2 and 14q24.1 (RAD51L1).	Breast cancer	1,145 European ancestry cases, 1,142 European ancestry controls	8,625 European ancestry cases, 9,657 European ancestry controls	5q11.2	5	56727256	MAP3K1	RPL26P19 - MAP3K1	441073	4214		222142	87817	rs16886165-G	rs16886165		16886165		1	0.15	5e-07	6.30103		1.23	[1.12-1.35]	Illumina [528,173]
19330030	Thomas G	2009-03-29	Nat Genet	www.ncbi.nlm.nih.gov/pubmed/19330030	A multistage genome-wide association study in breast cancer identifies two new risk alleles at 1p11.2 and 14q24.1 (RAD51L1).	Breast cancer	1,145 European ancestry cases, 1,142 European ancestry controls	8,625 European ancestry cases, 9,657 European ancestry controls	2q35	2	217041109	intergenic	TNP1 - DIRC3	7141	729582		181050	242914	rs13387042-A	rs13387042		13387042		1	0.51	2e-08	7.69897		1.25	[1.15-1.37]	Illumina [528,173]
19330030	Thomas G	2009-03-29	Nat Genet	www.ncbi.nlm.nih.gov/pubmed/19330030	A multistage genome-wide association study in breast cancer identifies two new risk alleles at 1p11.2 and 14q24.1 (RAD51L1).	Breast cancer	1,145 European ancestry cases, 1,142 European ancestry controls	8,625 European ancestry cases, 9,657 European ancestry controls	1p11.2	1	121538815	intergenic	EMBP1			647121			rs11249433-C	rs11249433		11249433	intron	0	0.39	7e-10	9.1549		1.16	[1.09-1.24]	Illumina [528,173]
19330030	Thomas G	2009-03-29	Nat Genet	www.ncbi.nlm.nih.gov/pubmed/19330030	A multistage genome-wide association study in breast cancer identifies two new risk alleles at 1p11.2 and 14q24.1 (RAD51L1).	Breast cancer	1,145 European ancestry cases, 1,142 European ancestry controls	8,625 European ancestry cases, 9,657 European ancestry controls	14q24.1	14	68567965	RAD51L1	RAD51B			5890			rs999737-C	rs999737		999737	intron	0	0.76	2e-07	6.69897		1.06	[1.01-1.14]	Illumina [528,173]
22383897	Long J	2012-02-23	PLoS Genet	www.ncbi.nlm.nih.gov/pubmed/22383897	Genome-wide association study in east Asians identifies novel susceptibility loci for breast cancer.	Breast cancer	2,918 Chinese ancestry cases, 2,324 Chinese ancestry controls	up to 16,173 East Asian ancestry cases, up to 18,282 East Asian ancestry controls	6q25.1	6	149287738	TAB2	UST - TAB2	10090	23118		210748	30562	rs9485372-G	rs9485372		9485372		1	0.55	4e-12	11.3979		1.11	[1.09-1.15]	Affymetrix [690,947]
22383897	Long J	2012-02-23	PLoS Genet	www.ncbi.nlm.nih.gov/pubmed/22383897	Genome-wide association study in east Asians identifies novel susceptibility loci for breast cancer.	Breast cancer	2,918 Chinese ancestry cases, 2,324 Chinese ancestry controls	up to 16,173 East Asian ancestry cases, up to 18,282 East Asian ancestry controls	6q25.1	6	151974478	ESR1	ESR1			2099			rs9383951-G	rs9383951		9383951	intron	0	0.9	2e-06	5.69897		1.14	[1.08-1.19]	Affymetrix [690,947]
22383897	Long J	2012-02-23	PLoS Genet	www.ncbi.nlm.nih.gov/pubmed/22383897	Genome-wide association study in east Asians identifies novel susceptibility loci for breast cancer.	Breast cancer	2,918 Chinese ancestry cases, 2,324 Chinese ancestry controls	up to 16,173 East Asian ancestry cases, up to 18,282 East Asian ancestry controls	11q24.3	11	129603795	TMEM45B, BARX2	RPS27P20 - TMEM45B	100271581	120224		65622	212046	rs7107217-C	rs7107217		7107217		1	0.36	5e-07	6.30103		1.08	[1.05-1.11]	Affymetrix [690,947]
22923054	Chen F	2012-08-24	Hum Genet	www.ncbi.nlm.nih.gov/pubmed/22923054	A genome-wide association study of breast cancer in women of African ancestry.	Breast cancer	3,016 African American cases, 2,745 African American controls	3,533 African ancestry cases, 11,046 African ancestry controls	14q31.3	14	87829256	GALC	FLRT2 - GALC	23768	2581		2200560	8564	rs4322600-G	rs4322600		4322600		1	0.78	4e-06	5.39794		1.18	[1.10-1.27]	Illumina [2,067,098] (imputed)
22951594	Elgazzar S	2012-09-05	J Hum Genet	www.ncbi.nlm.nih.gov/pubmed/22951594	A genome-wide association study identifies a genetic variant in the SIAH2 locus associated with hormonal receptor-positive breast cancer in Japanese.	Breast cancer	1,086 Japanese ancestry cases, 1,816 Japanese ancestry controls	1,653 Japanese ancestry cases, 2,797 Japanese ancestry controls	3q25.1	3	150750021	SIAH2	SIAH2			6478			rs6788895-G	rs6788895		6788895	intron	0	0.65	9e-08	7.04576		1.22	[1.13-1.31]	Illumina [453,627]
22951594	Elgazzar S	2012-09-05	J Hum Genet	www.ncbi.nlm.nih.gov/pubmed/22951594	A genome-wide association study identifies a genetic variant in the SIAH2 locus associated with hormonal receptor-positive breast cancer in Japanese.	Breast cancer	1,086 Japanese ancestry cases, 1,816 Japanese ancestry controls	1,653 Japanese ancestry cases, 2,797 Japanese ancestry controls	10q26.13	10	121573063	FGFR2	FGFR2			2263			rs3750817-T	rs3750817		3750817	intron	0	0.49	8e-08	7.09691		1.22	[NR]	Illumina [453,627]
23354978	Rinella ES	2013-01-25	Hum Genet	www.ncbi.nlm.nih.gov/pubmed/23354978	Genetic variants associated with breast cancer risk for Ashkenazi Jewish women with strong family histories but no identifiable BRCA1/2 mutation.	Breast cancer	477 Ashkenazi Jewish cases, 524 Ashkenazi Jewish controls	203 Ashkenazi Jewish cases, 263 Ashkenazi Jewish contols	10q26.13	10	121579461	FGFR2	FGFR2			2263			rs1078806-C	rs1078806		1078806	intron	0	0.39	2e-06	5.69897	(Pooled P value)	1.43	[NR]	Affymetrix [435,632]
23468962	Song C	2013-02-28	PLoS One	www.ncbi.nlm.nih.gov/pubmed/23468962	A genome-wide scan for breast cancer risk haplotypes among African American women.	Breast cancer	3,016 African American cases, 2,745 African American controls	NA	4q27[rs17435444]; 4q27[rs6835704] / 4q27[rs17435444]; 4q27[rs13116936] / 4q27, 4q27 / 4q27[rs17435444]; 4q27[rs13116936]	4	121200339	TNIP3	TNIP3, TNIP3						rs17435444-?, rs13116936-?	rs17435444, rs13116936			intron	0	0.64	3e-07	6.52288	(Haplotype - AG)	1.23	[1.13-1.33]	Illumina [1,006,480]
23468962	Song C	2013-02-28	PLoS One	www.ncbi.nlm.nih.gov/pubmed/23468962	A genome-wide scan for breast cancer risk haplotypes among African American women.	Breast cancer	3,016 African American cases, 2,745 African American controls	NA	10p15.1[rs17141741]; 10p15.1[rs2386661] / 10p15.1, 10p15.1[rs17141741]; 10p15.1[rs2386661] / 10p15.1, 10p15.1[rs17141741]; 10p15.1[rs2386661] / 10p15.1	10	5623811		LOC102723615, LOC102723629, LOC102723629, LOC102723629	102723615	102723629				rs17141741-?, rs2386661-?, rs4414128-?	rs17141741, rs2386661, rs4414128			intron	0	0.78	5e-06	5.30103	(Haplotype - ???)	1.27	[1.14-1.39]	Illumina [1,006,480]
23468962	Song C	2013-02-28	PLoS One	www.ncbi.nlm.nih.gov/pubmed/23468962	A genome-wide scan for breast cancer risk haplotypes among African American women.	Breast cancer	3,016 African American cases, 2,745 African American controls	NA	10q22.3	10	79295869		ZMIZ1			57178			rs12355688-T	rs12355688		12355688	intron	0	0.22	6e-06	5.22185		1.24	[1.13-1.36]	Illumina [1,006,480]
23468962	Song C	2013-02-28	PLoS One	www.ncbi.nlm.nih.gov/pubmed/23468962	A genome-wide scan for breast cancer risk haplotypes among African American women.	Breast cancer	3,016 African American cases, 2,745 African American controls	NA	1p36.23[rs9628987]; 1p36.23[rs2289731] / 1p36.23[rs9628987]; 1p36.23[rs7535752] / 1p36.23, 1p36.23	1	8326670		SLC45A1, SLC45A1			50651			rs9628987-?, rs7535752-?	rs9628987, rs7535752			missense	0	NR	5e-06	5.30103	(Haplotype-?????)			Illumina [1,006,480]
23468962	Song C	2013-02-28	PLoS One	www.ncbi.nlm.nih.gov/pubmed/23468962	A genome-wide scan for breast cancer risk haplotypes among African American women.	Breast cancer	3,016 African American cases, 2,745 African American controls	NA	3p26.1[rs6797852]; 3p26.1[rs1810320] / 3p26.1, 3p26.1	3	7220327		GRM7, GRM7			2917			rs6797852-?, rs1810320-?	rs6797852, rs1810320			intron	0	NR	3e-06	5.52288	(Haplotype-?????)			Illumina [1,006,480]
23468962	Song C	2013-02-28	PLoS One	www.ncbi.nlm.nih.gov/pubmed/23468962	A genome-wide scan for breast cancer risk haplotypes among African American women.	Breast cancer	3,016 African American cases, 2,745 African American controls	NA	4q27[rs17051310]; 4q27[rs13116936] / 4q27, 4q27 / 4q27[rs17435444]; 4q27[rs13116936]	4	121185138		TNIP3, TNIP3						rs17051310-?, rs13116936-?	rs17051310, rs13116936			intron	0	NR	2e-06	5.69897	(Haplotype-?????)			Illumina [1,006,480]
23468962	Song C	2013-02-28	PLoS One	www.ncbi.nlm.nih.gov/pubmed/23468962	A genome-wide scan for breast cancer risk haplotypes among African American women.	Breast cancer	3,016 African American cases, 2,745 African American controls	NA	4q27[rs921551]; 4q27[rs4455437] / 4q27, 4q27	4	121189820		TNIP3, TNIP3						rs921551-?, rs4455437-?	rs921551, rs4455437			intron	0	NR	2e-06	5.69897	(Haplotype-?????)			Illumina [1,006,480]
23468962	Song C	2013-02-28	PLoS One	www.ncbi.nlm.nih.gov/pubmed/23468962	A genome-wide scan for breast cancer risk haplotypes among African American women.	Breast cancer	3,016 African American cases, 2,745 African American controls	NA	4q27[rs17435444]; 4q27[rs6835704] / 4q27[rs17435444]; 4q27[rs13116936] / 4q27, 4q27	4	121200339		TNIP3, TNIP3						rs17435444-?, rs6835704-?	rs17435444, rs6835704			intron	0	NR	2e-06	5.69897	(Haplotype-?????)			Illumina [1,006,480]
23468962	Song C	2013-02-28	PLoS One	www.ncbi.nlm.nih.gov/pubmed/23468962	A genome-wide scan for breast cancer risk haplotypes among African American women.	Breast cancer	3,016 African American cases, 2,745 African American controls	NA	5p15.32[rs3806872]; 5p15.32[rs16875333] / 5p15.32, 5p15.32	5	5320143		ADAMTS16, ADAMTS16 - ALG3P1	170690	442131		4571	50762	rs3806872-?, rs16875333-?	rs3806872, rs16875333				1	NR	3e-06	5.52288	(Haplotype-?????)			Illumina [1,006,480]
23468962	Song C	2013-02-28	PLoS One	www.ncbi.nlm.nih.gov/pubmed/23468962	A genome-wide scan for breast cancer risk haplotypes among African American women.	Breast cancer	3,016 African American cases, 2,745 African American controls	NA	12q22[rs11613298]; 12q22[rs2230754] / 12q22, 12q22	12	94138989		LOC441644, PLXNC1	441644	10154				rs11613298-?, rs2230754-?	rs11613298, rs2230754			cds-synon	0	NR	5e-06	5.30103	(Haplotype-?????)			Illumina [1,006,480]
23468962	Song C	2013-02-28	PLoS One	www.ncbi.nlm.nih.gov/pubmed/23468962	A genome-wide scan for breast cancer risk haplotypes among African American women.	Breast cancer	3,016 African American cases, 2,745 African American controls	NA	17q23.2[rs3785856]; 17q23.2[rs10853029] / 17q23.2, 17q23.2	17	61314018		BCAS3, BCAS3			54828			rs3785856-?, rs10853029-?	rs3785856, rs10853029			intron	0	NR	8e-06	5.09691	(Haplotype-?????)			Illumina [1,006,480]
24143190	Low SK	2013-10-14	PLoS One	www.ncbi.nlm.nih.gov/pubmed/24143190	Genome-wide association study of breast cancer in the Japanese population.	Breast cancer	2,642 Japanese ancestry cases, 2,099 Japanese ancestry controls	2,885 Japanese ancestry cases, 3,395 Japanese ancestry controls	10q26.13	10	121580797	FGFR2	FGFR2			2263			rs2981578-C	rs2981578		2981578	intron	0	0.514	1e-12	12		1.225	[1.158-1.296]	Illumina [5,335,291] (imputed)
24143190	Low SK	2013-10-14	PLoS One	www.ncbi.nlm.nih.gov/pubmed/24143190	Genome-wide association study of breast cancer in the Japanese population.	Breast cancer	2,642 Japanese ancestry cases, 2,099 Japanese ancestry controls	2,885 Japanese ancestry cases, 3,395 Japanese ancestry controls	16q12.2	16	52601088	TOX3, LOC643714	CASC16			643714			rs12922061-T	rs12922061		12922061	intron	0	0.241	4e-10	9.39794		1.231	[1.153-1.314]	Illumina [5,335,291] (imputed)
24143190	Low SK	2013-10-14	PLoS One	www.ncbi.nlm.nih.gov/pubmed/24143190	Genome-wide association study of breast cancer in the Japanese population.	Breast cancer	2,642 Japanese ancestry cases, 2,099 Japanese ancestry controls	2,885 Japanese ancestry cases, 3,395 Japanese ancestry controls	16q12.1	16	52552429	TOX3, LOC643714	CASC16			643714			rs3803662-T	rs3803662		3803662	ncRNA	0	0.522	3e-11	10.5229		1.213	[1.146-1.284]	Illumina [5,335,291] (imputed)
24143190	Low SK	2013-10-14	PLoS One	www.ncbi.nlm.nih.gov/pubmed/24143190	Genome-wide association study of breast cancer in the Japanese population.	Breast cancer	2,642 Japanese ancestry cases, 2,099 Japanese ancestry controls	2,885 Japanese ancestry cases, 3,395 Japanese ancestry controls	12p13.1	12	14257551	ATF7IP	GNAI2P1 - RPL30P11	2772	100271303		1965	99314	rs17221259-G	rs17221259		17221259		1	0.204	7e-06	5.1549		1.252	[1.136-1.381]	Illumina [5,335,291] (imputed)
23354978	Rinella ES	2013-01-25	Hum Genet	www.ncbi.nlm.nih.gov/pubmed/23354978	Genetic variants associated with breast cancer risk for Ashkenazi Jewish women with strong family histories but no identifiable BRCA1/2 mutation.	Breast cancer	477 Ashkenazi Jewish cases, 524 Ashkenazi Jewish controls	203 Ashkenazi Jewish cases, 263 Ashkenazi Jewish contols	6p22.3	6	19443704	intergenic	RNA5SP205 - KRT18P38	100873466	441133		5286	168984	rs16882214-?	rs16882214		16882214		1	0.81	2e-06	5.69897	(Meta P value)	1.43	[NR]	Affymetrix [435,632]
23354978	Rinella ES	2013-01-25	Hum Genet	www.ncbi.nlm.nih.gov/pubmed/23354978	Genetic variants associated with breast cancer risk for Ashkenazi Jewish women with strong family histories but no identifiable BRCA1/2 mutation.	Breast cancer	477 Ashkenazi Jewish cases, 524 Ashkenazi Jewish controls	203 Ashkenazi Jewish cases, 263 Ashkenazi Jewish contols	15q24.3	15	77977130	intergenic	ADAMTS7P3			400406			rs12906542-?	rs12906542		12906542		1	0.93	7e-07	6.1549	(Meta P value)	2	[NR]	Affymetrix [435,632]
25327703	Fejerman L	2014-10-19	Nat Commun	www.ncbi.nlm.nih.gov/pubmed/25327703	Genome-wide association study of breast cancer in Latinas identifies novel protective variants on 6q25.	Breast cancer	1,497 Latino cases, 3,213 Latino controls	1,643 Latino cases, 4,971 Latino controls	6q25.1	6	151633699	ESR1	CCDC170 - ESR1	80129	2099		12506	56797	rs140068132-A	rs140068132		140068132		1	0.93	9e-18	17.0458		1.67	[1.49-1.89]	Illumina & Affymetrix [7,229,558] (Imputed)
25327703	Fejerman L	2014-10-19	Nat Commun	www.ncbi.nlm.nih.gov/pubmed/25327703	Genome-wide association study of breast cancer in Latinas identifies novel protective variants on 6q25.	Breast cancer	1,497 Latino cases, 3,213 Latino controls	1,643 Latino cases, 4,971 Latino controls	16q12.1	16	52565276	TOX3	CASC16			643714			rs4784227-T	rs4784227		4784227	intron	0	0.31	3e-09	8.52288		1.38	[1.24-1.54]	Illumina & Affymetrix [7,229,558] (Imputed)
17529974	Stacey SN	2007-05-26	Nat Genet	www.ncbi.nlm.nih.gov/pubmed/17529974	Common variants on chromosomes 2q35 and 16q12 confer susceptibility to estrogen receptor-positive breast cancer.	Breast cancer	1,599 European ancestry cases, 11,546 European ancestry controls	2,954 European ancestry cases, 5,967 European ancestry controls, Up to 561 Japanese ancestry cases, Up to 565 Japanese ancestry control, Up to 422 African American cases, Up to 448 African American controls, Up to 418 Hispanic cases, Up to 422 Hispanic controls, Up to 148 cases, Up to 293 controls	2q35	2	217041109	intergenic	TNP1 - DIRC3	7141	729582		181050	242914	rs13387042-A	rs13387042		13387042		1	0.5	1e-13	13		1.2	[1.14-1.26]	Illumina[311,524]
17529974	Stacey SN	2007-05-26	Nat Genet	www.ncbi.nlm.nih.gov/pubmed/17529974	Common variants on chromosomes 2q35 and 16q12 confer susceptibility to estrogen receptor-positive breast cancer.	Breast cancer	1,599 European ancestry cases, 11,546 European ancestry controls	2,954 European ancestry cases, 5,967 European ancestry controls, Up to 561 Japanese ancestry cases, Up to 565 Japanese ancestry control, Up to 422 African American cases, Up to 448 African American controls, Up to 418 Hispanic cases, Up to 422 Hispanic controls, Up to 148 cases, Up to 293 controls	16q12.1	16	52552429	TNRC9	CASC16			643714			rs3803662-T	rs3803662		3803662	ncRNA	0	0.27	6e-19	18.2218		1.28	[1.21-1.35]	Illumina[311,524]
22037553	Haiman CA	2011-10-29	Nat Genet	www.ncbi.nlm.nih.gov/pubmed/22037553	A common variant at the TERT-CLPTM1L locus is associated with estrogen receptor-negative breast cancer.	Breast cancer	1,004 African American cases, 2,745 African American controls,1,718 European ancestry cases, 3,670 European ancestry controls	2,292 European ancestry cases, 16,901 European ancestry controls	5p15.33	5	1279675	TERT	TERT			7015			rs10069690-T	rs10069690		10069690	intron	0	0.26	1e-10	10		1.18	[1.13-1.25]	Illumina [3,154,485] (imputed)
22976474	Siddiq A	2012-09-12	Hum Mol Genet	www.ncbi.nlm.nih.gov/pubmed/22976474	A meta-analysis of genome-wide association studies of breast cancer identifies two novel susceptibility loci at 6q14 and 20q11.	Breast cancer	3,666 European ancestry cases, 28,864 European ancestry controls, 1,004 African American cases, 2,744 African American controls	562 European ancestry cases, 6,410 European ancestry controls, 84 Japanese ancestry cases, 830 Japanese ancestry controls, 300 Latino cases, 1,164 Latino controls	20q11.22	20	34000289	RALY, EIF2S2, ASIP	RALY			22913			rs2284378-T	rs2284378		2284378	intron	0	0.31	1e-08	8		1.16	[1.10-1.22]	Illumina [2,608,509] (imputed)
22976474	Siddiq A	2012-09-12	Hum Mol Genet	www.ncbi.nlm.nih.gov/pubmed/22976474	A meta-analysis of genome-wide association studies of breast cancer identifies two novel susceptibility loci at 6q14 and 20q11.	Breast cancer	3,666 European ancestry cases, 28,864 European ancestry controls, 1,004 African American cases, 2,744 African American controls	562 European ancestry cases, 6,410 European ancestry controls, 84 Japanese ancestry cases, 830 Japanese ancestry controls, 300 Latino cases, 1,164 Latino controls	6q14.1	6	81483392	FAM46A, C6orf37	RPL17P25 - FAM46A	442232	55603		1108788	262338	rs17530068-C	rs17530068		17530068		1	0.24	3e-07	6.52288		1.16	[1.10-1.23]	Illumina [2,608,509] (imputed)
23468962	Song C	2013-02-28	PLoS One	www.ncbi.nlm.nih.gov/pubmed/23468962	A genome-wide scan for breast cancer risk haplotypes among African American women.	Breast cancer	3,016 African American cases, 2,745 African American controls	NA	1p36.23[rs9628987]; 1p36.23[rs2289731] / 1p36.23[rs9628987]; 1p36.23[rs7535752] / 1p36.23, 1p36.23[rs9628987]; 1p36.23[rs2289731] / 1p36.23, 1p36.23[rs9628987]; 1p36.23[rs2289731] / 1p36.23, 1p36.23[rs9628987]; 1p36.23[rs2289731] / 1p36.23, 1p36.23	1	8326670	SLC45A1	SLC45A1, SLC45A1, SLC45A1, SLC45A1, SLC45A1			50651			rs9628987-?, rs2289731-?, rs12711517-?, rs2305016-?, rs7535752-?	rs9628987, rs2289731, rs12711517, rs2305016, rs7535752			missense	0	0.76	5e-06	5.30103	(Haplotype - ?????)	1.23	[1.12-1.35]	Illumina [1,006,480]
23468962	Song C	2013-02-28	PLoS One	www.ncbi.nlm.nih.gov/pubmed/23468962	A genome-wide scan for breast cancer risk haplotypes among African American women.	Breast cancer	3,016 African American cases, 2,745 African American controls	NA	14q24.1[rs765899]; 14q24.1[rs737387] / 14q24.1, 14q24.1[rs765899]; 14q24.1[rs737387] / 14q24.1, 14q24.1[rs765899]; 14q24.1[rs737387] / 14q24.1, 14q24.1[rs765899]; 14q24.1[rs737387] / 14q24.1, 14q24.1[rs765899]; 14q24.1[rs737387] / 14q24.1, 14q24.1[rs765899]; 14q24.1[rs737387] / 14q24.1	14	68497029		RAD51B, RAD51B, RAD51B, RAD51B, RAD51B, RAD51B			5890			rs765899-?, rs737387-?, rs2842347-?, rs757369-?, rs10132579-?, rs2842346-?	rs765899, rs737387, rs2842347, rs757369, rs10132579, rs2842346			intron	0	0.95	2e-06	5.69897	(Haplotype - ??????)	1.67	[1.35-2.08]	Illumina [1,006,480]
23535729	Michailidou K	2013-03-31	Nat Genet	www.ncbi.nlm.nih.gov/pubmed/23535729	Large-scale genotyping identifies 41 new loci associated with breast cancer risk.	Breast cancer	10,052 European ancestry cases, 12,575 European ancestry controls	45,290 European ancestry cases, 41,880 European ancestry controls	1p36.22	1	10506158	PEX14	PEX14			5195			rs616488-A	rs616488		616488	intron	0	0.67	2e-10	9.69897		1.06	[1.04-1.09]	Illumina & Affymetrix [~2.6 million] (Imputed)
23535729	Michailidou K	2013-03-31	Nat Genet	www.ncbi.nlm.nih.gov/pubmed/23535729	Large-scale genotyping identifies 41 new loci associated with breast cancer risk.	Breast cancer	10,052 European ancestry cases, 12,575 European ancestry controls	45,290 European ancestry cases, 41,880 European ancestry controls	1p13.2	1	113905767	BCL2L15, AP4B1, DCLRE1B, HIPK1, PTPN22	AP4B1, DCLRE1B			10717			rs11552449-T	rs11552449		11552449	nearGene-5;missense	0	0.17	2e-08	7.69897		1.07	[1.04-1.09]	Illumina & Affymetrix [~2.6 million] (Imputed)
23535729	Michailidou K	2013-03-31	Nat Genet	www.ncbi.nlm.nih.gov/pubmed/23535729	Large-scale genotyping identifies 41 new loci associated with breast cancer risk.	Breast cancer	10,052 European ancestry cases, 12,575 European ancestry controls	45,290 European ancestry cases, 41,880 European ancestry controls	2q14.2	2	120487546	intergenic	LINC01101 - GLI2	84931	2736		21197	309745	rs4849887-C	rs4849887		4849887		1	0.902	4e-11	10.3979		1.1	[1.06-1.14]	Illumina & Affymetrix [~2.6 million] (Imputed)
23535729	Michailidou K	2013-03-31	Nat Genet	www.ncbi.nlm.nih.gov/pubmed/23535729	Large-scale genotyping identifies 41 new loci associated with breast cancer risk.	Breast cancer	10,052 European ancestry cases, 12,575 European ancestry controls	45,290 European ancestry cases, 41,880 European ancestry controls	2q31.1	2	172108243	METAP1D, DLX1, DLX2	DLX2 - ITGA6	1746	3655		5493	319343	rs2016394-G	rs2016394		2016394		1	0.52	1e-08	8		1.05	[1.03-1.08]	Illumina & Affymetrix [~2.6 million] (Imputed)
23535729	Michailidou K	2013-03-31	Nat Genet	www.ncbi.nlm.nih.gov/pubmed/23535729	Large-scale genotyping identifies 41 new loci associated with breast cancer risk.	Breast cancer	10,052 European ancestry cases, 12,575 European ancestry controls	45,290 European ancestry cases, 41,880 European ancestry controls	2q35	2	217431785	DIRC3	DIRC3			729582			rs16857609-T	rs16857609		16857609	intron	0	0.26	1e-15	15		1.08	[1.06-1.10]	Illumina & Affymetrix [~2.6 million] (Imputed)
23535729	Michailidou K	2013-03-31	Nat Genet	www.ncbi.nlm.nih.gov/pubmed/23535729	Large-scale genotyping identifies 41 new loci associated with breast cancer risk.	Breast cancer	10,052 European ancestry cases, 12,575 European ancestry controls	45,290 European ancestry cases, 41,880 European ancestry controls	3p26.1	3	4700592	ITPR1, EGOT	ITPR1			3708			rs6762644-G	rs6762644		6762644	intron	0	0.4	2e-12	11.699		1.07	[1.04-1.09]	Illumina & Affymetrix [~2.6 million] (Imputed)
23535729	Michailidou K	2013-03-31	Nat Genet	www.ncbi.nlm.nih.gov/pubmed/23535729	Large-scale genotyping identifies 41 new loci associated with breast cancer risk.	Breast cancer	10,052 European ancestry cases, 12,575 European ancestry controls	45,290 European ancestry cases, 41,880 European ancestry controls	3p24.1	3	30641447	TGFBR2	TGFBR2			7048			rs12493607-C	rs12493607		12493607	intron	0	0.35	2e-08	7.69897		1.06	[1.03-1.08]	Illumina & Affymetrix [~2.6 million] (Imputed)
23535729	Michailidou K	2013-03-31	Nat Genet	www.ncbi.nlm.nih.gov/pubmed/23535729	Large-scale genotyping identifies 41 new loci associated with breast cancer risk.	Breast cancer	10,052 European ancestry cases, 12,575 European ancestry controls	45,290 European ancestry cases, 41,880 European ancestry controls	4q24	4	105163621	TET2	TET2			54790			rs9790517-T	rs9790517		9790517	intron	0	0.23	4e-08	7.39794		1.05	[1.03-1.08]	Illumina & Affymetrix [~2.6 million] (Imputed)
23535729	Michailidou K	2013-03-31	Nat Genet	www.ncbi.nlm.nih.gov/pubmed/23535729	Large-scale genotyping identifies 41 new loci associated with breast cancer risk.	Breast cancer	10,052 European ancestry cases, 12,575 European ancestry controls	45,290 European ancestry cases, 41,880 European ancestry controls	4q34.1	4	174925275	ADAM29	ADAM29			11086			rs6828523-C	rs6828523		6828523	intron	0	0.87	4e-16	15.3979		1.11	[1.09-1.15]	Illumina & Affymetrix [~2.6 million] (Imputed)
23535729	Michailidou K	2013-03-31	Nat Genet	www.ncbi.nlm.nih.gov/pubmed/23535729	Large-scale genotyping identifies 41 new loci associated with breast cancer risk.	Breast cancer	10,052 European ancestry cases, 12,575 European ancestry controls	45,290 European ancestry cases, 41,880 European ancestry controls	5q11.2	5	58888234	RAB3C	RPL5P15 - PDE4D	100270836	5144		64994	80804	rs10472076-C	rs10472076		10472076		1	0.38	3e-08	7.52288		1.05	[1.03-1.07]	Illumina & Affymetrix [~2.6 million] (Imputed)
23535729	Michailidou K	2013-03-31	Nat Genet	www.ncbi.nlm.nih.gov/pubmed/23535729	Large-scale genotyping identifies 41 new loci associated with breast cancer risk.	Breast cancer	10,052 European ancestry cases, 12,575 European ancestry controls	45,290 European ancestry cases, 41,880 European ancestry controls	5q33.3	5	158817075	EBF1	EBF1			1879			rs1432679-C	rs1432679		1432679	intron	0	0.43	2e-14	13.699		1.07	[1.05-1.09]	Illumina & Affymetrix [~2.6 million] (Imputed)
23535729	Michailidou K	2013-03-31	Nat Genet	www.ncbi.nlm.nih.gov/pubmed/23535729	Large-scale genotyping identifies 41 new loci associated with breast cancer risk.	Breast cancer	10,052 European ancestry cases, 12,575 European ancestry controls	45,290 European ancestry cases, 41,880 European ancestry controls	6p25.3	6	1318643	FOXQ1	FOXQ1 - FOXF2	94234	2295		3885	71191	rs11242675-T	rs11242675		11242675		1	0.61	7e-09	8.1549		1.06	[1.04-1.09]	Illumina & Affymetrix [~2.6 million] (Imputed)
23535729	Michailidou K	2013-03-31	Nat Genet	www.ncbi.nlm.nih.gov/pubmed/23535729	Large-scale genotyping identifies 41 new loci associated with breast cancer risk.	Breast cancer	10,052 European ancestry cases, 12,575 European ancestry controls	45,290 European ancestry cases, 41,880 European ancestry controls	6p23	6	13722291	RANBP9	RANBP9 - MCUR1	10048	63933		10727	64258	rs204247-G	rs204247		204247		1	0.43	8e-09	8.09691		1.05	[1.03-1.07]	Illumina & Affymetrix [~2.6 million] (Imputed)
23535729	Michailidou K	2013-03-31	Nat Genet	www.ncbi.nlm.nih.gov/pubmed/23535729	Large-scale genotyping identifies 41 new loci associated with breast cancer risk.	Breast cancer	10,052 European ancestry cases, 12,575 European ancestry controls	45,290 European ancestry cases, 41,880 European ancestry controls	7q35	7	144377836	ARHGEF5, NOBOX	ARHGEF5			7984			rs720475-G	rs720475		720475	intron	0	0.75	7e-11	10.1549		1.06	[1.04-1.09]	Illumina & Affymetrix [~2.6 million] (Imputed)
23535729	Michailidou K	2013-03-31	Nat Genet	www.ncbi.nlm.nih.gov/pubmed/23535729	Large-scale genotyping identifies 41 new loci associated with breast cancer risk.	Breast cancer	10,052 European ancestry cases, 12,575 European ancestry controls	45,290 European ancestry cases, 41,880 European ancestry controls	8p12	8	29652100	intergenic	RPL17P33 - LINC00589	646909	619351		19417	69159	rs9693444-A	rs9693444		9693444		1	0.32	9e-14	13.0458		1.07	[1.05-1.09]	Illumina & Affymetrix [~2.6 million] (Imputed)
23535729	Michailidou K	2013-03-31	Nat Genet	www.ncbi.nlm.nih.gov/pubmed/23535729	Large-scale genotyping identifies 41 new loci associated with breast cancer risk.	Breast cancer	10,052 European ancestry cases, 12,575 European ancestry controls	45,290 European ancestry cases, 41,880 European ancestry controls	8q21.11 / 8q21.13	8	75318066	intergenic	HIGD1AP6 - HNF4G	100874436	3174		15492	221902	rs6472903-T	rs6472903		6472903		1	0.82	2e-17	16.699		1.1	[1.08-1.12]	Illumina & Affymetrix [~2.6 million] (Imputed)
23535729	Michailidou K	2013-03-31	Nat Genet	www.ncbi.nlm.nih.gov/pubmed/23535729	Large-scale genotyping identifies 41 new loci associated with breast cancer risk.	Breast cancer	10,052 European ancestry cases, 12,575 European ancestry controls	45,290 European ancestry cases, 41,880 European ancestry controls	8q24.21	8	128182395	MYC, MIR1208	N/A		101927774			222874	rs11780156-T	rs11780156		11780156		1	0.16	3e-11	10.5229		1.07	[1.04-1.10]	Illumina & Affymetrix [~2.6 million] (Imputed)
23535729	Michailidou K	2013-03-31	Nat Genet	www.ncbi.nlm.nih.gov/pubmed/23535729	Large-scale genotyping identifies 41 new loci associated with breast cancer risk.	Breast cancer	10,052 European ancestry cases, 12,575 European ancestry controls	45,290 European ancestry cases, 41,880 European ancestry controls	9q31.2	9	107543834	intergenic	KLF4 - RPL36AP6	9314	641556		54068	290623	rs10759243-A	rs10759243		10759243		1	0.39	1e-08	8		1.06	[1.03-1.08]	Illumina & Affymetrix [~2.6 million] (Imputed)
23535729	Michailidou K	2013-03-31	Nat Genet	www.ncbi.nlm.nih.gov/pubmed/23535729	Large-scale genotyping identifies 41 new loci associated with breast cancer risk.	Breast cancer	10,052 European ancestry cases, 12,575 European ancestry controls	45,290 European ancestry cases, 41,880 European ancestry controls	10p12.31	10	21744013	DNAJC1, MLLT10	MLLT10			8028			rs7072776-A	rs7072776		7072776	nearGene-3	0	0.29	4e-14	13.3979		1.07	[1.05-1.09]	Illumina & Affymetrix [~2.6 million] (Imputed)
23535729	Michailidou K	2013-03-31	Nat Genet	www.ncbi.nlm.nih.gov/pubmed/23535729	Large-scale genotyping identifies 41 new loci associated with breast cancer risk.	Breast cancer	10,052 European ancestry cases, 12,575 European ancestry controls	45,290 European ancestry cases, 41,880 European ancestry controls	10q25.2	10	113014168	TCF7L2	TCF7L2			6934			rs7904519-G	rs7904519		7904519	intron	0	0.46	3e-08	7.52288		1.06	[1.04-1.08]	Illumina & Affymetrix [~2.6 million] (Imputed)
23535729	Michailidou K	2013-03-31	Nat Genet	www.ncbi.nlm.nih.gov/pubmed/23535729	Large-scale genotyping identifies 41 new loci associated with breast cancer risk.	Breast cancer	10,052 European ancestry cases, 12,575 European ancestry controls	45,290 European ancestry cases, 41,880 European ancestry controls	10q26.12	10	121334387	intergenic	LINC01153 - FGFR2	101927889	2263		148421	143943	rs11199914-C	rs11199914		11199914		1	0.68	2e-08	7.69897		1.05	[1.03-1.08]	Illumina & Affymetrix [~2.6 million] (Imputed)
23535729	Michailidou K	2013-03-31	Nat Genet	www.ncbi.nlm.nih.gov/pubmed/23535729	Large-scale genotyping identifies 41 new loci associated with breast cancer risk.	Breast cancer	10,052 European ancestry cases, 12,575 European ancestry controls	45,290 European ancestry cases, 41,880 European ancestry controls	11q13.1	11	65815595	DKFZp761E198, OVOL1, SNX32, CFL1, MUS81	OVOL1-AS1 - SNX32	101927828	254122		24727	18239	rs3903072-G	rs3903072		3903072		1	0.53	9e-12	11.0458		1.05	[1.04-1.08]	Illumina & Affymetrix [~2.6 million] (Imputed)
23535729	Michailidou K	2013-03-31	Nat Genet	www.ncbi.nlm.nih.gov/pubmed/23535729	Large-scale genotyping identifies 41 new loci associated with breast cancer risk.	Breast cancer	10,052 European ancestry cases, 12,575 European ancestry controls	45,290 European ancestry cases, 41,880 European ancestry controls	11q24.3	11	129591276	intergenic	RPS27P20 - TMEM45B	100271581	120224		53103	224565	rs11820646-C	rs11820646		11820646		1	0.59	1e-09	9		1.05	[1.03-1.08]	Illumina & Affymetrix [~2.6 million] (Imputed)
23535729	Michailidou K	2013-03-31	Nat Genet	www.ncbi.nlm.nih.gov/pubmed/23535729	Large-scale genotyping identifies 41 new loci associated with breast cancer risk.	Breast cancer	10,052 European ancestry cases, 12,575 European ancestry controls	45,290 European ancestry cases, 41,880 European ancestry controls	12p13.1	12	14260997	intergenic	GNAI2P1 - RPL30P11	2772	100271303		5411	95868	rs12422552-C	rs12422552		12422552		1	0.26	4e-08	7.39794		1.05	[1.03-1.07]	Illumina & Affymetrix [~2.6 million] (Imputed)
23535729	Michailidou K	2013-03-31	Nat Genet	www.ncbi.nlm.nih.gov/pubmed/23535729	Large-scale genotyping identifies 41 new loci associated with breast cancer risk.	Breast cancer	10,052 European ancestry cases, 12,575 European ancestry controls	45,290 European ancestry cases, 41,880 European ancestry controls	12q22	12	95633983	NTN4	USP44 - PGAM1P5	84101	100132594		82496	15272	rs17356907-A	rs17356907		17356907		1	0.7	2e-22	21.699		1.1	[1.08-1.12]	Illumina & Affymetrix [~2.6 million] (Imputed)
23535729	Michailidou K	2013-03-31	Nat Genet	www.ncbi.nlm.nih.gov/pubmed/23535729	Large-scale genotyping identifies 41 new loci associated with breast cancer risk.	Breast cancer	10,052 European ancestry cases, 12,575 European ancestry controls	45,290 European ancestry cases, 41,880 European ancestry controls	13q13.1 / 13q13.1[rs11571833]; 13q13.1[rs56084662]	13	32398489	BRCA2, N4BP2L1, N4BP2L2	BRCA2			675			rs11571833-T	rs11571833		11571833	STOP-GAIN	0	0.008	5e-08	7.30103		1.26	[1.14-1.39]	Illumina & Affymetrix [~2.6 million] (Imputed)
23535729	Michailidou K	2013-03-31	Nat Genet	www.ncbi.nlm.nih.gov/pubmed/23535729	Large-scale genotyping identifies 41 new loci associated with breast cancer risk.	Breast cancer	10,052 European ancestry cases, 12,575 European ancestry controls	45,290 European ancestry cases, 41,880 European ancestry controls	14q13.3	14	36663564	PAX9, SLC25A21	PAX9			5083			rs2236007-G	rs2236007		2236007	intron	0	0.79	2e-13	12.699		1.08	[1.05-1.1]	Illumina & Affymetrix [~2.6 million] (Imputed)
23535729	Michailidou K	2013-03-31	Nat Genet	www.ncbi.nlm.nih.gov/pubmed/23535729	Large-scale genotyping identifies 41 new loci associated with breast cancer risk.	Breast cancer	10,052 European ancestry cases, 12,575 European ancestry controls	45,290 European ancestry cases, 41,880 European ancestry controls	14q24.1	14	68193711	RAD51L1	RAD51B			5890			rs2588809-T	rs2588809		2588809	intron	0	0.16	1e-10	10		1.08	[1.05-1.11]	Illumina & Affymetrix [~2.6 million] (Imputed)
23535729	Michailidou K	2013-03-31	Nat Genet	www.ncbi.nlm.nih.gov/pubmed/23535729	Large-scale genotyping identifies 41 new loci associated with breast cancer risk.	Breast cancer	10,052 European ancestry cases, 12,575 European ancestry controls	45,290 European ancestry cases, 41,880 European ancestry controls	14q32.11	14	91374725	CCDC88C	CCDC88C			440193			rs941764-G	rs941764		941764	intron	0	0.34	4e-10	9.39794		1.06	[1.04-1.09]	Illumina & Affymetrix [~2.6 million] (Imputed)
23535729	Michailidou K	2013-03-31	Nat Genet	www.ncbi.nlm.nih.gov/pubmed/23535729	Large-scale genotyping identifies 41 new loci associated with breast cancer risk.	Breast cancer	10,052 European ancestry cases, 12,575 European ancestry controls	45,290 European ancestry cases, 41,880 European ancestry controls	16q12.2	16	53779455	FTO, MIR1972-2	FTO			79068			rs17817449-T	rs17817449		17817449	intron	0	0.6	6e-14	13.2218		1.08	[1.05-1.1]	Illumina & Affymetrix [~2.6 million] (Imputed)
23535729	Michailidou K	2013-03-31	Nat Genet	www.ncbi.nlm.nih.gov/pubmed/23535729	Large-scale genotyping identifies 41 new loci associated with breast cancer risk.	Breast cancer	10,052 European ancestry cases, 12,575 European ancestry controls	45,290 European ancestry cases, 41,880 European ancestry controls	16q23.2	16	80616908	CDYL2	CDYL2			124359			rs13329835-G	rs13329835		13329835	intron	0	0.22	2e-16	15.699		1.08	[1.05-1.10]	Illumina & Affymetrix [~2.6 million] (Imputed)
23535729	Michailidou K	2013-03-31	Nat Genet	www.ncbi.nlm.nih.gov/pubmed/23535729	Large-scale genotyping identifies 41 new loci associated with breast cancer risk.	Breast cancer	10,052 European ancestry cases, 12,575 European ancestry controls	45,290 European ancestry cases, 41,880 European ancestry controls	18q11.2	18	26757460	intergenic	PCAT18 - AQP4	728606	361		53822	94583	rs527616-G	rs527616		527616		1	0.62	2e-10	9.69897		1.05	[1.03-1.08]	Illumina & Affymetrix [~2.6 million] (Imputed)
23535729	Michailidou K	2013-03-31	Nat Genet	www.ncbi.nlm.nih.gov/pubmed/23535729	Large-scale genotyping identifies 41 new loci associated with breast cancer risk.	Breast cancer	10,052 European ancestry cases, 12,575 European ancestry controls	45,290 European ancestry cases, 41,880 European ancestry controls	19p13.11	19	18460331	SSBP4, ISYNA1, ELL	ELL			8178			rs4808801-A	rs4808801		4808801	intron	0	0.65	5e-15	14.301		1.08	[1.05-1.1]	Illumina & Affymetrix [~2.6 million] (Imputed)
23535729	Michailidou K	2013-03-31	Nat Genet	www.ncbi.nlm.nih.gov/pubmed/23535729	Large-scale genotyping identifies 41 new loci associated with breast cancer risk.	Breast cancer	10,052 European ancestry cases, 12,575 European ancestry controls	45,290 European ancestry cases, 41,880 European ancestry controls	19q13.31	19	43782361	C19orf61, KCNN4, LYPD5, ZNF283	KCNN4			3783			rs3760982-A	rs3760982		3760982	nearGene-5	0	0.46	2e-10	9.69897		1.06	[1.04-1.08]	Illumina & Affymetrix [~2.6 million] (Imputed)
23535729	Michailidou K	2013-03-31	Nat Genet	www.ncbi.nlm.nih.gov/pubmed/23535729	Large-scale genotyping identifies 41 new loci associated with breast cancer risk.	Breast cancer	10,052 European ancestry cases, 12,575 European ancestry controls	45,290 European ancestry cases, 41,880 European ancestry controls	22q12.2	22	29225488	EMID1, RHBDD3, EWSR1, CHEK2	EMID1			129080			rs132390-C	rs132390		132390	intron	0	0.036	3e-09	8.52288		1.12	[1.07-1.18]	Illumina & Affymetrix [~2.6 million] (Imputed)
23535729	Michailidou K	2013-03-31	Nat Genet	www.ncbi.nlm.nih.gov/pubmed/23535729	Large-scale genotyping identifies 41 new loci associated with breast cancer risk.	Breast cancer	10,052 European ancestry cases, 12,575 European ancestry controls	45,290 European ancestry cases, 41,880 European ancestry controls	22q13.1	22	40480230	MKL1	MKL1			57591			rs6001930-C	rs6001930		6001930	intron	0	0.11	9e-19	18.0458		1.12	[1.09-1.16]	Illumina & Affymetrix [~2.6 million] (Imputed)
23535729	Michailidou K	2013-03-31	Nat Genet	www.ncbi.nlm.nih.gov/pubmed/23535729	Large-scale genotyping identifies 41 new loci associated with breast cancer risk.	Breast cancer	10,052 European ancestry cases, 12,575 European ancestry controls	45,290 European ancestry cases, 41,880 European ancestry controls	1p11.2	1	121538815	intergenic	EMBP1			647121			rs11249433-G	rs11249433		11249433	intron	0	0.4	2e-26	25.699		1.09	[1.07-1.11]	Illumina & Affymetrix [~2.6 million] (Imputed)
23535729	Michailidou K	2013-03-31	Nat Genet	www.ncbi.nlm.nih.gov/pubmed/23535729	Large-scale genotyping identifies 41 new loci associated with breast cancer risk.	Breast cancer	10,052 European ancestry cases, 12,575 European ancestry controls	45,290 European ancestry cases, 41,880 European ancestry controls	2q35	2	217041109	intergenic	TNP1 - DIRC3	7141	729582		181050	242914	rs13387042-A	rs13387042		13387042		1	0.51	2e-57	56.699		1.14	[1.11-1.16]	Illumina & Affymetrix [~2.6 million] (Imputed)
23535729	Michailidou K	2013-03-31	Nat Genet	www.ncbi.nlm.nih.gov/pubmed/23535729	Large-scale genotyping identifies 41 new loci associated with breast cancer risk.	Breast cancer	10,052 European ancestry cases, 12,575 European ancestry controls	45,290 European ancestry cases, 41,880 European ancestry controls	3p24.1	3	27374522	SLC4A7	SLC4A7			9497			rs4973768-T	rs4973768		4973768	UTR-3	0	0.47	2e-30	29.699		1.1	[1.08-1.12]	Illumina & Affymetrix [~2.6 million] (Imputed)
23535729	Michailidou K	2013-03-31	Nat Genet	www.ncbi.nlm.nih.gov/pubmed/23535729	Large-scale genotyping identifies 41 new loci associated with breast cancer risk.	Breast cancer	10,052 European ancestry cases, 12,575 European ancestry controls	45,290 European ancestry cases, 41,880 European ancestry controls	5p15.33	5	1279675	TERT	TERT			7015			rs10069690-T	rs10069690		10069690	intron	0	0.26	7e-09	8.1549		1.06	[1.04-1.09]	Illumina & Affymetrix [~2.6 million] (Imputed)
23535729	Michailidou K	2013-03-31	Nat Genet	www.ncbi.nlm.nih.gov/pubmed/23535729	Large-scale genotyping identifies 41 new loci associated with breast cancer risk.	Breast cancer	10,052 European ancestry cases, 12,575 European ancestry controls	45,290 European ancestry cases, 41,880 European ancestry controls	5p12	5	44706396	intergenic	FGF10-AS1 - MRPS30	101927075	10884		292407	102529	rs10941679-G	rs10941679		10941679		1	0.25	2e-37	36.699		1.13	[1.10-1.15]	Illumina & Affymetrix [~2.6 million] (Imputed)
23535729	Michailidou K	2013-03-31	Nat Genet	www.ncbi.nlm.nih.gov/pubmed/23535729	Large-scale genotyping identifies 41 new loci associated with breast cancer risk.	Breast cancer	10,052 European ancestry cases, 12,575 European ancestry controls	45,290 European ancestry cases, 41,880 European ancestry controls	5q11.2	5	56736057	MAP3K1	RPL26P19 - MAP3K1	441073	4214		230943	79016	rs889312-C	rs889312		889312		1	0.28	3e-36	35.5229		1.12	[1.10-1.15]	Illumina & Affymetrix [~2.6 million] (Imputed)
23535729	Michailidou K	2013-03-31	Nat Genet	www.ncbi.nlm.nih.gov/pubmed/23535729	Large-scale genotyping identifies 41 new loci associated with breast cancer risk.	Breast cancer	10,052 European ancestry cases, 12,575 European ancestry controls	45,290 European ancestry cases, 41,880 European ancestry controls	6q14.1	6	81483392	intergenic	RPL17P25 - FAM46A	442232	55603		1108788	262338	rs17530068-G	rs17530068		17530068		1	0.22	8e-09	8.09691		1.05	[1.03-1.08]	Illumina & Affymetrix [~2.6 million] (Imputed)
23535729	Michailidou K	2013-03-31	Nat Genet	www.ncbi.nlm.nih.gov/pubmed/23535729	Large-scale genotyping identifies 41 new loci associated with breast cancer risk.	Breast cancer	10,052 European ancestry cases, 12,575 European ancestry controls	45,290 European ancestry cases, 41,880 European ancestry controls	6q25.1	6	151592978	ESR1	CCDC170			80129			rs3757318-A	rs3757318		3757318	intron	0	0.07	2e-21	20.699		1.16	[1.12-1.21]	Illumina & Affymetrix [~2.6 million] (Imputed)
23535729	Michailidou K	2013-03-31	Nat Genet	www.ncbi.nlm.nih.gov/pubmed/23535729	Large-scale genotyping identifies 41 new loci associated with breast cancer risk.	Breast cancer	10,052 European ancestry cases, 12,575 European ancestry controls	45,290 European ancestry cases, 41,880 European ancestry controls	8q24.21	8	127343372	intergenic	LOC101930033			101930033			rs13281615-G	rs13281615		13281615		1	0.41	1e-27	27		1.09	[1.07-1.12]	Illumina & Affymetrix [~2.6 million] (Imputed)
23535729	Michailidou K	2013-03-31	Nat Genet	www.ncbi.nlm.nih.gov/pubmed/23535729	Large-scale genotyping identifies 41 new loci associated with breast cancer risk.	Breast cancer	10,052 European ancestry cases, 12,575 European ancestry controls	45,290 European ancestry cases, 41,880 European ancestry controls	9p21.3	9	22062135	CDKN2A, CDKN2B	CDKN2B-AS1, LOC102724137	100048912	102724137				rs1011970-T	rs1011970		1011970	intron;intron	0	0.17	6e-08	7.22185		1.06	[1.03-1.08]	Illumina & Affymetrix [~2.6 million] (Imputed)
23535729	Michailidou K	2013-03-31	Nat Genet	www.ncbi.nlm.nih.gov/pubmed/23535729	Large-scale genotyping identifies 41 new loci associated with breast cancer risk.	Breast cancer	10,052 European ancestry cases, 12,575 European ancestry controls	45,290 European ancestry cases, 41,880 European ancestry controls	9q31.2	9	108126198	intergenic	CHCHD4P2 - RPL36P14	100128657	347292		28347	500568	rs865686-T	rs865686		865686		1	0.62	1e-34	34		1.12	[1.1-1.14]	Illumina & Affymetrix [~2.6 million] (Imputed)
23535729	Michailidou K	2013-03-31	Nat Genet	www.ncbi.nlm.nih.gov/pubmed/23535729	Large-scale genotyping identifies 41 new loci associated with breast cancer risk.	Breast cancer	10,052 European ancestry cases, 12,575 European ancestry controls	45,290 European ancestry cases, 41,880 European ancestry controls	10q21.2	10	62518923	ZNF365	ZNF365			22891			rs10995190-G	rs10995190		10995190	intron	0	0.84	1e-36	36		1.16	[1.14-1.19]	Illumina & Affymetrix [~2.6 million] (Imputed)
23535729	Michailidou K	2013-03-31	Nat Genet	www.ncbi.nlm.nih.gov/pubmed/23535729	Large-scale genotyping identifies 41 new loci associated with breast cancer risk.	Breast cancer	10,052 European ancestry cases, 12,575 European ancestry controls	45,290 European ancestry cases, 41,880 European ancestry controls	10q22.3	10	79081391	ZMIZ1	ZMIZ1			57178			rs704010-T	rs704010		704010	intron	0	0.38	7e-22	21.1549		1.08	[1.06-1.10]	Illumina & Affymetrix [~2.6 million] (Imputed)
23535729	Michailidou K	2013-03-31	Nat Genet	www.ncbi.nlm.nih.gov/pubmed/23535729	Large-scale genotyping identifies 41 new loci associated with breast cancer risk.	Breast cancer	10,052 European ancestry cases, 12,575 European ancestry controls	45,290 European ancestry cases, 41,880 European ancestry controls	10q26.13	10	121577821	FGFR2	FGFR2			2263			rs2981579-A	rs2981579		2981579	intron	0	0.4	2e-170	169.699		1.27	[1.24-1.29]	Illumina & Affymetrix [~2.6 million] (Imputed)
23535729	Michailidou K	2013-03-31	Nat Genet	www.ncbi.nlm.nih.gov/pubmed/23535729	Large-scale genotyping identifies 41 new loci associated with breast cancer risk.	Breast cancer	10,052 European ancestry cases, 12,575 European ancestry controls	45,290 European ancestry cases, 41,880 European ancestry controls	11p15.5	11	1887776	LSP1	LSP1, LOC102724536, PRR33	4046	102724536				rs3817198-C	rs3817198		3817198	intron;UTR-3	0	0.31	2e-11	10.699		1.07	[1.05-1.09]	Illumina & Affymetrix [~2.6 million] (Imputed)
23535729	Michailidou K	2013-03-31	Nat Genet	www.ncbi.nlm.nih.gov/pubmed/23535729	Large-scale genotyping identifies 41 new loci associated with breast cancer risk.	Breast cancer	10,052 European ancestry cases, 12,575 European ancestry controls	45,290 European ancestry cases, 41,880 European ancestry controls	11q13.3	11	69513996	intergenic	IFITM9P - CCND1	390218	595		210190	127109	rs614367-T	rs614367		614367		1	0.15	2e-63	62.699		1.21	[1.18-1.24]	Illumina & Affymetrix [~2.6 million] (Imputed)
23535729	Michailidou K	2013-03-31	Nat Genet	www.ncbi.nlm.nih.gov/pubmed/23535729	Large-scale genotyping identifies 41 new loci associated with breast cancer risk.	Breast cancer	10,052 European ancestry cases, 12,575 European ancestry controls	45,290 European ancestry cases, 41,880 European ancestry controls	12p11.22	12	28002147	PTHLH	PTHLH - CCDC91	5744	55297		30164	188280	rs10771399-A	rs10771399		10771399		1	0.88	8e-31	30.0969		1.16	[1.14-1.2]	Illumina & Affymetrix [~2.6 million] (Imputed)
23535729	Michailidou K	2013-03-31	Nat Genet	www.ncbi.nlm.nih.gov/pubmed/23535729	Large-scale genotyping identifies 41 new loci associated with breast cancer risk.	Breast cancer	10,052 European ancestry cases, 12,575 European ancestry controls	45,290 European ancestry cases, 41,880 European ancestry controls	12q24.21	12	115398717	intergenic	TBX3 - UBA52P7	6926	100128617		714553	193887	rs1292011-A	rs1292011		1292011		1	0.58	9e-22	21.0458		1.09	[1.06-1.11]	Illumina & Affymetrix [~2.6 million] (Imputed)
23535729	Michailidou K	2013-03-31	Nat Genet	www.ncbi.nlm.nih.gov/pubmed/23535729	Large-scale genotyping identifies 41 new loci associated with breast cancer risk.	Breast cancer	10,052 European ancestry cases, 12,575 European ancestry controls	45,290 European ancestry cases, 41,880 European ancestry controls	14q24.1	14	68567965	RAD51L1	RAD51B			5890			rs999737-C	rs999737		999737	intron	0	0.77	3e-19	18.5229		1.09	[1.06-1.11]	Illumina & Affymetrix [~2.6 million] (Imputed)
23535729	Michailidou K	2013-03-31	Nat Genet	www.ncbi.nlm.nih.gov/pubmed/23535729	Large-scale genotyping identifies 41 new loci associated with breast cancer risk.	Breast cancer	10,052 European ancestry cases, 12,575 European ancestry controls	45,290 European ancestry cases, 41,880 European ancestry controls	16q12.1	16	52552429	TOX3	CASC16			643714			rs3803662-A	rs3803662		3803662	ncRNA	0	0.26	2e-114	113.699		1.24	[1.21-1.27]	Illumina & Affymetrix [~2.6 million] (Imputed)
23535729	Michailidou K	2013-03-31	Nat Genet	www.ncbi.nlm.nih.gov/pubmed/23535729	Large-scale genotyping identifies 41 new loci associated with breast cancer risk.	Breast cancer	10,052 European ancestry cases, 12,575 European ancestry controls	45,290 European ancestry cases, 41,880 European ancestry controls	17q22	17	54979110	COX11	STXBP4			252983			rs6504950-G	rs6504950		6504950	intron	0	0.72	2e-13	12.699		1.06	[1.04-1.09]	Illumina & Affymetrix [~2.6 million] (Imputed)
23535729	Michailidou K	2013-03-31	Nat Genet	www.ncbi.nlm.nih.gov/pubmed/23535729	Large-scale genotyping identifies 41 new loci associated with breast cancer risk.	Breast cancer	10,052 European ancestry cases, 12,575 European ancestry controls	45,290 European ancestry cases, 41,880 European ancestry controls	21q21.1	21	15148511	NRIP1	NRIP1 - CYCSP42	8204	343727		83582	342013	rs2823093-G	rs2823093		2823093		1	0.73	7e-16	15.1549		1.09	[1.06-1.11]	Illumina & Affymetrix [~2.6 million] (Imputed)
23535733	Garcia-Closas M	2013-03-31	Nat Genet	www.ncbi.nlm.nih.gov/pubmed/23535733	Genome-wide association studies identify four ER negative-specific breast cancer risk loci.	Breast cancer	4,193 European ancestry cases, 35,194 European ancestry controls	6,514 European ancestry cases, 41,455 European ancestry controls	1q32.1	1	204549714	LRRN2, PIK3C2B, MDM4	MDM4			4194			rs4245739-?	rs4245739		4245739	ncRNA	0	0.26	2e-12	11.699		1.14	[1.10-1.18]	Illumina [NR]
23535733	Garcia-Closas M	2013-03-31	Nat Genet	www.ncbi.nlm.nih.gov/pubmed/23535733	Genome-wide association studies identify four ER negative-specific breast cancer risk loci.	Breast cancer	4,193 European ancestry cases, 35,194 European ancestry controls	6,514 European ancestry cases, 41,455 European ancestry controls	1q32.1	1	202218048	LGR6, UBE2T, PTPN7	LGR6			59352			rs6678914-?	rs6678914		6678914	intron	0	0.59	1e-08	8		1.1	[1.06-1.13]	Illumina [NR]
23535733	Garcia-Closas M	2013-03-31	Nat Genet	www.ncbi.nlm.nih.gov/pubmed/23535733	Genome-wide association studies identify four ER negative-specific breast cancer risk loci.	Breast cancer	4,193 European ancestry cases, 35,194 European ancestry controls	6,514 European ancestry cases, 41,455 European ancestry controls	2p24.1	2	19121042	intergenic	N/A		400945			94341	rs12710696-?	rs12710696		12710696		1	0.36	5e-08	7.30103		1.1	[1.06-1.13]	Illumina [NR]
23535733	Garcia-Closas M	2013-03-31	Nat Genet	www.ncbi.nlm.nih.gov/pubmed/23535733	Genome-wide association studies identify four ER negative-specific breast cancer risk loci.	Breast cancer	4,193 European ancestry cases, 35,194 European ancestry controls	6,514 European ancestry cases, 41,455 European ancestry controls	16q12.2	16	53821379	FTO, KIAA1752	FTO			79068			rs11075995-?	rs11075995		11075995	intron	0	0.24	4e-08	7.39794		1.11	[1.07-1.15]	Illumina [NR]
23535733	Garcia-Closas M	2013-03-31	Nat Genet	www.ncbi.nlm.nih.gov/pubmed/23535733	Genome-wide association studies identify four ER negative-specific breast cancer risk loci.	Breast cancer	4,193 European ancestry cases, 35,194 European ancestry controls	6,514 European ancestry cases, 41,455 European ancestry controls	5p15.33	5	1279675	TERT	TERT			7015			rs10069690-T	rs10069690		10069690	intron	0	0.321	5e-12	11.301		1.15	[1.11-1.20]	Illumina [NR]
23535733	Garcia-Closas M	2013-03-31	Nat Genet	www.ncbi.nlm.nih.gov/pubmed/23535733	Genome-wide association studies identify four ER negative-specific breast cancer risk loci.	Breast cancer	4,193 European ancestry cases, 35,194 European ancestry controls	6,514 European ancestry cases, 41,455 European ancestry controls	6q14.1	6	81483392	intergenic	RPL17P25 - FAM46A	442232	55603		1108788	262338	rs17530068-C	rs17530068		17530068		1	0.237	3e-06	5.52288		1.09	[1.05-1.13]	Illumina [NR]
23535733	Garcia-Closas M	2013-03-31	Nat Genet	www.ncbi.nlm.nih.gov/pubmed/23535733	Genome-wide association studies identify four ER negative-specific breast cancer risk loci.	Breast cancer	4,193 European ancestry cases, 35,194 European ancestry controls	6,514 European ancestry cases, 41,455 European ancestry controls	6q25.1	6	151627231	ESR1	CCDC170 - ESR1	80129	2099		6038	63265	rs2046210-A	rs2046210		2046210		1	0.423	5e-16	15.301		1.15	[1.11-1.19]	Illumina [NR]
23535733	Garcia-Closas M	2013-03-31	Nat Genet	www.ncbi.nlm.nih.gov/pubmed/23535733	Genome-wide association studies identify four ER negative-specific breast cancer risk loci.	Breast cancer	4,193 European ancestry cases, 35,194 European ancestry controls	6,514 European ancestry cases, 41,455 European ancestry controls	10q21.2	10	62518923	ZNF365	ZNF365			22891			rs10995190-G	rs10995190		10995190	intron	0	0.846	1e-07	7		1.12	[1.08-1.18]	Illumina [NR]
23535733	Garcia-Closas M	2013-03-31	Nat Genet	www.ncbi.nlm.nih.gov/pubmed/23535733	Genome-wide association studies identify four ER negative-specific breast cancer risk loci.	Breast cancer	4,193 European ancestry cases, 35,194 European ancestry controls	6,514 European ancestry cases, 41,455 European ancestry controls	12p11.22	12	28002147	PTHLH	PTHLH - CCDC91	5744	55297		30164	188280	rs10771399-T	rs10771399		10771399		1	0.895	2e-12	11.699		1.2	[1.15-1.27]	Illumina [NR]
23535733	Garcia-Closas M	2013-03-31	Nat Genet	www.ncbi.nlm.nih.gov/pubmed/23535733	Genome-wide association studies identify four ER negative-specific breast cancer risk loci.	Breast cancer	4,193 European ancestry cases, 35,194 European ancestry controls	6,514 European ancestry cases, 41,455 European ancestry controls	16q12.1	16	52552429	TOX3	CASC16			643714			rs3803662-T	rs3803662		3803662	ncRNA	0	0.267	6e-13	12.2218		1.14	[1.10-1.18]	Illumina [NR]
23535733	Garcia-Closas M	2013-03-31	Nat Genet	www.ncbi.nlm.nih.gov/pubmed/23535733	Genome-wide association studies identify four ER negative-specific breast cancer risk loci.	Breast cancer	4,193 European ancestry cases, 35,194 European ancestry controls	6,514 European ancestry cases, 41,455 European ancestry controls	19p13.11	19	17278895	MERIT40	BABAM1			29086			rs8170-A	rs8170		8170	missense	0	0.191	9e-13	12.0458		1.15	[1.11-1.20]	Illumina [NR]
23535733	Garcia-Closas M	2013-03-31	Nat Genet	www.ncbi.nlm.nih.gov/pubmed/23535733	Genome-wide association studies identify four ER negative-specific breast cancer risk loci.	Breast cancer	4,193 European ancestry cases, 35,194 European ancestry controls	6,514 European ancestry cases, 41,455 European ancestry controls	1p36.22	1	10506158	PEX14	PEX14			5195			rs616488-A	rs616488		616488	intron	0	0.665	1e-08	8		1.1	[1.06-1.14]	Illumina [NR]
23535733	Garcia-Closas M	2013-03-31	Nat Genet	www.ncbi.nlm.nih.gov/pubmed/23535733	Genome-wide association studies identify four ER negative-specific breast cancer risk loci.	Breast cancer	4,193 European ancestry cases, 35,194 European ancestry controls	6,514 European ancestry cases, 41,455 European ancestry controls	5q33.3	5	158817075	EBF1	EBF1			1879			rs1432679-C	rs1432679		1432679	intron	0	0.435	7e-06	5.1549		1.08	[1.04-1.11]	Illumina [NR]
23535733	Garcia-Closas M	2013-03-31	Nat Genet	www.ncbi.nlm.nih.gov/pubmed/23535733	Genome-wide association studies identify four ER negative-specific breast cancer risk loci.	Breast cancer	4,193 European ancestry cases, 35,194 European ancestry controls	6,514 European ancestry cases, 41,455 European ancestry controls	12q22	12	95633983	NTN4	USP44 - PGAM1P5	84101	100132594		82496	15272	rs17356907-A	rs17356907		17356907		1	0.702	9e-06	5.04576		1.09	[1.04-1.12]	Illumina [NR]
23535733	Garcia-Closas M	2013-03-31	Nat Genet	www.ncbi.nlm.nih.gov/pubmed/23535733	Genome-wide association studies identify four ER negative-specific breast cancer risk loci.	Breast cancer	4,193 European ancestry cases, 35,194 European ancestry controls	6,514 European ancestry cases, 41,455 European ancestry controls	13q13.1 / 13q13.1[rs11571833]; 13q13.1[rs56084662]	13	32398489	BRCA2, N4BP2L1	BRCA2			675			rs11571833-T	rs11571833		11571833	STOP-GAIN	0	0.496	6e-06	5.22185		1.52	[1.31-1.77]	Illumina [NR]
23535733	Garcia-Closas M	2013-03-31	Nat Genet	www.ncbi.nlm.nih.gov/pubmed/23535733	Genome-wide association studies identify four ER negative-specific breast cancer risk loci.	Breast cancer	4,193 European ancestry cases, 35,194 European ancestry controls	6,514 European ancestry cases, 41,455 European ancestry controls	16q12.2	16	53779455	FTO, MIR1972-2	FTO			79068			rs17817449-T	rs17817449		17817449	intron	0	0.526	6e-07	6.22185		1.09	[1.05-1.12]	Illumina [NR]
23535733	Garcia-Closas M	2013-03-31	Nat Genet	www.ncbi.nlm.nih.gov/pubmed/23535733	Genome-wide association studies identify four ER negative-specific breast cancer risk loci.	Breast cancer	4,193 European ancestry cases, 35,194 European ancestry controls	6,514 European ancestry cases, 41,455 European ancestry controls	22q13.1	22	40480230	MKL1	MKL1			57591			rs6001930-C	rs6001930		6001930	intron	0	0.107	2e-06	5.69897		1.14	[1.08-1.20]	Illumina [NR]
23535729	Michailidou K	2013-03-31	Nat Genet	www.ncbi.nlm.nih.gov/pubmed/23535729	Large-scale genotyping identifies 41 new loci associated with breast cancer risk.	Breast cancer	10,052 European ancestry cases, 12,575 European ancestry controls	45,290 European ancestry cases, 41,880 European ancestry controls	2q31.1	2	173348166	CDCA7	RPS2P18 - CDCA7	643960	83879		49612	6667	rs1550623-A	rs1550623		1550623		1	0.84	3e-08	7.52288		1.06	[1.03-1.09]	Illumina & Affymetrix [~2.6 million] (Imputed)
23535729	Michailidou K	2013-03-31	Nat Genet	www.ncbi.nlm.nih.gov/pubmed/23535729	Large-scale genotyping identifies 41 new loci associated with breast cancer risk.	Breast cancer	10,052 European ancestry cases, 12,575 European ancestry controls	45,290 European ancestry cases, 41,880 European ancestry controls	5q11.2	5	59041654	PDE4D	PDE4D			5144			rs1353747-T	rs1353747		1353747	intron	0	0.905	3e-08	7.52288		1.09	[1.05-1.12]	Illumina & Affymetrix [~2.6 million] (Imputed)
23535729	Michailidou K	2013-03-31	Nat Genet	www.ncbi.nlm.nih.gov/pubmed/23535729	Large-scale genotyping identifies 41 new loci associated with breast cancer risk.	Breast cancer	10,052 European ancestry cases, 12,575 European ancestry controls	45,290 European ancestry cases, 41,880 European ancestry controls	8q21.11 / 8q21.13	8	75505702	HNF4G	HIGD1AP6 - HNF4G	100874436	3174		203128	34266	rs2943559-G	rs2943559		2943559		1	0.07	6e-15	14.2218		1.13	[1.09-1.17	Illumina & Affymetrix [~2.6 million] (Imputed)
23535729	Michailidou K	2013-03-31	Nat Genet	www.ncbi.nlm.nih.gov/pubmed/23535729	Large-scale genotyping identifies 41 new loci associated with breast cancer risk.	Breast cancer	10,052 European ancestry cases, 12,575 European ancestry controls	45,290 European ancestry cases, 41,880 European ancestry controls	10p12.31	10	22026914	DNAJC1	DNAJC1 - ADIPOR1P1	64215	645220		23193	137662	rs11814448-C	rs11814448		11814448		1	0.02	9e-16	15.0458		1.26	[1.18-1.35]	Illumina & Affymetrix [~2.6 million] (Imputed)
23535729	Michailidou K	2013-03-31	Nat Genet	www.ncbi.nlm.nih.gov/pubmed/23535729	Large-scale genotyping identifies 41 new loci associated with breast cancer risk.	Breast cancer	10,052 European ancestry cases, 12,575 European ancestry controls	45,290 European ancestry cases, 41,880 European ancestry controls	18q11.2	18	26990703	CHST9	CHST9			83539			rs1436904-T	rs1436904		1436904	intron	0	0.6	3e-08	7.52288		1.04	[1.02-1.06]	Illumina & Affymetrix [~2.6 million] (Imputed)
22976474	Siddiq A	2012-09-12	Hum Mol Genet	www.ncbi.nlm.nih.gov/pubmed/22976474	A meta-analysis of genome-wide association studies of breast cancer identifies two novel susceptibility loci at 6q14 and 20q11.	Breast cancer	3,666 European ancestry cases, 28,864 European ancestry controls, 1,004 African American cases, 2,744 African American controls	562 European ancestry cases, 6,410 European ancestry controls, 84 Japanese ancestry cases, 830 Japanese ancestry controls, 300 Latino cases, 1,164 Latino controls	19p13.11	19	17282085	NR	ANKLE1			126549			rs8100241-G	rs8100241		8100241	missense	0	NR	4e-08	7.39794		1.14	[NR]	Illumina [2,608,509] (imputed)
22976474	Siddiq A	2012-09-12	Hum Mol Genet	www.ncbi.nlm.nih.gov/pubmed/22976474	A meta-analysis of genome-wide association studies of breast cancer identifies two novel susceptibility loci at 6q14 and 20q11.	Breast cancer	3,666 European ancestry cases, 28,864 European ancestry controls, 1,004 African American cases, 2,744 African American controls	562 European ancestry cases, 6,410 European ancestry controls, 84 Japanese ancestry cases, 830 Japanese ancestry controls, 300 Latino cases, 1,164 Latino controls	6q25.1	6	151666222	NR	CCDC170 - ESR1	80129	2099		45029	24274	rs9383938-T	rs9383938		9383938		1	NR	2e-10	9.69897		1.28	[NR]	Illumina [2,608,509] (imputed)
25038754	Cai Q	2014-07-19	Nat Genet	www.ncbi.nlm.nih.gov/pubmed/25038754	Genome-wide association analysis in East Asians identifies breast cancer susceptibility loci at 1q32.1, 5q14.3 and 15q26.1.	Breast cancer	2,867 Chinese ancestry cases, 2,285 Chinese ancestry controls, 2,246 Korean ancestry cases, 2,052 Korean ancestry controls	5,029 Chinese ancestry cases, 5,302 Chinese ancestry controls, 6,066 Korean ancestry cases, 8,003 Korean ancestry controls, 6,572 Japanese ancestry cases, 6,539 Japanese ancestry controls, 16,003 European ancestry cases, 41,335 European ancestry controls	1q32.1	1	203797203	ZC3H11A	ZC3H11A, ZBED6			100381270			rs4951011-G	rs4951011		4951011	intron;nearGene-5	0	0.282	9e-09	8.04576	(East Asian)	1.09	[1.06-1.12]	Affymetrix [up to 1,930,412] (imputed)
25038754	Cai Q	2014-07-19	Nat Genet	www.ncbi.nlm.nih.gov/pubmed/25038754	Genome-wide association analysis in East Asians identifies breast cancer susceptibility loci at 1q32.1, 5q14.3 and 15q26.1.	Breast cancer	2,867 Chinese ancestry cases, 2,285 Chinese ancestry controls, 2,246 Korean ancestry cases, 2,052 Korean ancestry controls	5,029 Chinese ancestry cases, 5,302 Chinese ancestry controls, 6,066 Korean ancestry cases, 8,003 Korean ancestry controls, 6,572 Japanese ancestry cases, 6,539 Japanese ancestry controls, 16,003 European ancestry cases, 41,335 European ancestry controls	5q14.3	5	91436408	ARRDC3	ARRDC3-AS1 - RAB5CP2	100129716	133789		15693	40003	rs10474352-C	rs10474352		10474352		1	0.482	2e-09	8.69897	(East Asian)	1.09	[1.06-1.12]	Affymetrix [up to 1,930,412] (imputed)
25038754	Cai Q	2014-07-19	Nat Genet	www.ncbi.nlm.nih.gov/pubmed/25038754	Genome-wide association analysis in East Asians identifies breast cancer susceptibility loci at 1q32.1, 5q14.3 and 15q26.1.	Breast cancer	2,867 Chinese ancestry cases, 2,285 Chinese ancestry controls, 2,246 Korean ancestry cases, 2,052 Korean ancestry controls	5,029 Chinese ancestry cases, 5,302 Chinese ancestry controls, 6,066 Korean ancestry cases, 8,003 Korean ancestry controls, 6,572 Japanese ancestry cases, 6,539 Japanese ancestry controls, 16,003 European ancestry cases, 41,335 European ancestry controls	15q26.1	15	90968837	PRC1	PRC1, RCCD1, PRC1-AS1		100507118				rs2290203-G	rs2290203		2290203	intron;intron;intron	0	0.504	4e-08	7.39794	(East Asian)	1.08	[1.05-1.11]	Affymetrix [up to 1,930,412] (imputed)
25038754	Cai Q	2014-07-19	Nat Genet	www.ncbi.nlm.nih.gov/pubmed/25038754	Genome-wide association analysis in East Asians identifies breast cancer susceptibility loci at 1q32.1, 5q14.3 and 15q26.1.	Breast cancer	2,867 Chinese ancestry cases, 2,285 Chinese ancestry controls, 2,246 Korean ancestry cases, 2,052 Korean ancestry controls	5,029 Chinese ancestry cases, 5,302 Chinese ancestry controls, 6,066 Korean ancestry cases, 8,003 Korean ancestry controls, 6,572 Japanese ancestry cases, 6,539 Japanese ancestry controls, 16,003 European ancestry cases, 41,335 European ancestry controls	18q11.2	18	23196687	NR	CABLES1			91768			rs11082321-A	rs11082321		11082321	intron	0	0.21	7e-07	6.1549	(East Asian)	1.08	[NR]	Affymetrix [up to 1,930,412] (imputed)
17903305	Murabito JM	2007-09-18	BMC Med Genet	www.ncbi.nlm.nih.gov/pubmed/17903305	A genome-wide association study of breast and prostate cancer in the NHLBI's Framingham Heart Study.	Breast cancer	58 cases, 665 controls	NA	17q21.33	17	50196930	COL1A1	COL1A1			1277			rs2075555-?	rs2075555		2075555	intron	0	NR	8e-08	7.09691				Affymetrix[70,897]
17903305	Murabito JM	2007-09-18	BMC Med Genet	www.ncbi.nlm.nih.gov/pubmed/17903305	A genome-wide association study of breast and prostate cancer in the NHLBI's Framingham Heart Study.	Breast cancer	58 cases, 665 controls	NA	5q34	5	164462274	intergenic	LOC101927835			101927835			rs6556756-?	rs6556756		6556756	intron	0	NR	5e-07	6.30103				Affymetrix[70,897]
17903305	Murabito JM	2007-09-18	BMC Med Genet	www.ncbi.nlm.nih.gov/pubmed/17903305	A genome-wide association study of breast and prostate cancer in the NHLBI's Framingham Heart Study.	Breast cancer	58 cases, 665 controls	NA	12q21.1	12	73596057	intergenic	CHCHD3P2 - RPL31P48	100422354	645654		984739	52583	rs1154865-?	rs1154865		1154865		1	NR	7e-07	6.1549				Affymetrix[70,897]
17903305	Murabito JM	2007-09-18	BMC Med Genet	www.ncbi.nlm.nih.gov/pubmed/17903305	A genome-wide association study of breast and prostate cancer in the NHLBI's Framingham Heart Study.	Breast cancer	58 cases, 665 controls	NA	18q21.2	18	55997051	intergenic	N/A		642484			6562	rs1978503-?	rs1978503		1978503		1	NR	1e-06	6				Affymetrix[70,897]
17903305	Murabito JM	2007-09-18	BMC Med Genet	www.ncbi.nlm.nih.gov/pubmed/17903305	A genome-wide association study of breast and prostate cancer in the NHLBI's Framingham Heart Study.	Breast cancer	58 cases, 665 controls	NA	13q32.1	13	95222702	ABCC4	ABCC4			10257			rs1926657-?	rs1926657		1926657	intron	0	NR	2e-06	5.69897				Affymetrix[70,897]
17903305	Murabito JM	2007-09-18	BMC Med Genet	www.ncbi.nlm.nih.gov/pubmed/17903305	A genome-wide association study of breast and prostate cancer in the NHLBI's Framingham Heart Study.	Breast cancer	58 cases, 665 controls	NA	7q11.22	7	67594280	intergenic	STAG3L4 - MTND4P3	64940	100873189		272754	672039	rs10263639-?	rs10263639		10263639		1	NR	3e-06	5.52288				Affymetrix[70,897]
17903305	Murabito JM	2007-09-18	BMC Med Genet	www.ncbi.nlm.nih.gov/pubmed/17903305	A genome-wide association study of breast and prostate cancer in the NHLBI's Framingham Heart Study.	Breast cancer	58 cases, 665 controls	NA	2p16.1	2	59272212	intergenic	LOC101927285			101927285			rs10490113-?	rs10490113		10490113	intron	0	NR	5e-06	5.30103				Affymetrix[70,897]
17903305	Murabito JM	2007-09-18	BMC Med Genet	www.ncbi.nlm.nih.gov/pubmed/17903305	A genome-wide association study of breast and prostate cancer in the NHLBI's Framingham Heart Study.	Breast cancer	58 cases, 665 controls	NA	21q21.3	21	29805194	GRIK1	GRIK1			2897			rs458685-?	rs458685		458685	intron	0	NR	6e-06	5.22185				Affymetrix[70,897]
17903305	Murabito JM	2007-09-18	BMC Med Genet	www.ncbi.nlm.nih.gov/pubmed/17903305	A genome-wide association study of breast and prostate cancer in the NHLBI's Framingham Heart Study.	Breast cancer	58 cases, 665 controls	NA	15q21.1	15	48608389	FBN1	FBN1			2200			rs1876206-?	rs1876206		1876206	intron	0	NR	6e-06	5.22185				Affymetrix[70,897]

## Sheet: Table S4
# Blocks of low recombination designed around the list of SNPs in Table S3
dbSNPrs	Chr	Pos	PValue	OR	Pos_Start	Pos_End	Start_cM	End_cM
rs616488	chr1	10506158	2e-10	1.1	9534210	10762349	21.094	22.1459
rs11552449	chr1	113905767	2e-08	1.07	113819412	114651076	143.59	144.058
rs11249433	chr1	121538815	2e-26	1.16	120435771	145028797	150.332	154.073
rs6678914	chr1	202218048	1e-08	1.1	202201927	202616547	214.482	214.724
rs4951011	chr1	203797203	9e-09	1.09	203369142	203979519	216.083	217.132
rs4245739	chr1	204549714	2e-12	1.14	204261060	204680577	217.875	218.41
rs9628987,rs7535752,rs2289731,rs12711517,rs2305016	chr1	8326670	5e-06	1.23	7710695	8348947	18.1841	18.8686
rs7904519	chr10	113014168	3e-08	1.06	112606771	113052384	135.74	136.1
rs11199914	chr10	121334387	2e-08	1.05	121218988	121711911	148.902	149.24
rs3750817	chr10	121573063	8e-08	1.22	121218988	121711911	148.902	149.24
rs2981579	chr10	121577821	2e-170	1.43	121218988	121711911	148.902	149.24
rs1078806	chr10	121579461	2e-06	1.43	121218988	121711911	148.902	149.24
rs2981578	chr10	121580797	1e-12	1.225	121218988	121711911	148.902	149.24
rs1219648	chr10	121586676	1e-30	1.32	121218988	121711911	148.902	149.24
rs2981582	chr10	121592803	2e-76	1.26	121218988	121711911	148.902	149.24
rs10510102	chr10	121865675	2e-06	1.12	121712667	121875531	149.26	149.412
rs7072776	chr10	21744013	4e-14	1.07	21315152	23220277	43.2888	44.8532
rs11814448	chr10	22026914	9e-16	1.26	21315152	23220277	43.2888	44.8532
rs17141741,rs2386661,rs4414128	chr10	5623811	5e-06	1.27	5608741	5874958	11.8272	12.1714
rs2380205	chr10	5844771	5e-07	1.06	5608741	5874958	11.8272	12.1714
rs10822013	chr10	62492218	6e-09	1.12	62009518	62558674	84.8789	85.1334
rs10995190	chr10	62518923	1e-36	1.16	62009518	62558674	84.8789	85.1334
rs704010	chr10	79081391	7e-22	1.08	79023597	79166060	101.589	101.692
rs12355688	chr10	79295869	6e-06	1.24	79214686	79359831	101.98	102.059
rs11820646	chr11	129591276	1e-09	1.05	129572876	129605885	145.534	145.573
rs7107217	chr11	129603795	5e-07	1.08	129572876	129605885	145.534	145.573
rs3817198	chr11	1887776	2e-11	1.07	1472605	2040997	2.06488	3.06111
rs909116	chr11	1920716	7e-07	1.17	1472605	2040997	2.06488	3.06111
rs3903072	chr11	65815595	9e-12	1.05	64588841	67409132	72.0251	72.9474
rs614367	chr11	69513996	2e-63	1.21	69513338	69540990	75.2461	75.4501
rs1292011	chr12	115398717	9e-22	1.09	115383818	115439578	134.048	134.143
rs17221259	chr12	14257551	7e-06	1.252	14117210	14263954	30.8898	31.0563
rs12422552	chr12	14260997	4e-08	1.05	14117210	14263954	30.8898	31.0563
rs10771399	chr12	28002147	8e-31	1.2	27983235	28029554	48.9608	49.0115
rs1154865	chr12	73596057	7e-07	NA	73152098	73669773	88.7116	88.9374
rs11613298,rs2230754	chr12	94138989	5e-06	NA	94075696	94201564	107.897	108.026
rs17356907	chr12	95633983	2e-22	1.1	95147726	95717265	110.643	110.982
rs11571833	chr13	32398489	5e-08	1.52	32301388	32555287	27.8655	28.0962
rs1926657	chr13	95222702	2e-06	NA	95151762	95540709	87.6331	88.2404
rs2236007	chr14	36663564	2e-13	1.08	36478596	36683779	34.2885	34.4023
rs2588809	chr14	68193711	1e-10	1.08	67993042	69051900	61.7582	62.3753
rs765899,rs737387,rs2842347,rs757369,rs10132579,rs2842346	chr14	68497029	2e-06	1.67	67993042	69051900	61.7582	62.3753
rs999737	chr14	68567965	3e-19	1.09	67993042	69051900	61.7582	62.3753
rs4322600	chr14	87829256	4e-06	1.18	87634079	88210303	82.8479	83.2508
rs941764	chr14	91374725	4e-10	1.06	91297823	91683205	88.6487	89.0051
rs1876206	chr15	48608389	6e-06	NA	48520590	48683235	60.991	61.0722
rs12906542	chr15	77977130	7e-07	2	76398681	78709146	92.2013	93.445
rs2290203	chr15	90968837	4e-08	1.08	90631255	91379999	108.866	109.572
rs3803662	chr16	52552429	2e-114	1.3	52514627	52648731	64.7267	64.8483
rs4784227	chr16	52565276	1e-28	1.38	52514627	52648731	64.7267	64.8483
rs12922061	chr16	52601088	4e-10	1.231	52514627	52648731	64.7267	64.8483
rs3112612	chr16	52601252	4e-10	1.15	52514627	52648731	64.7267	64.8483
rs17817449	chr16	53779455	6e-14	1.09	53377045	53795636	65.9977	66.4922
rs11075995	chr16	53821379	4e-08	1.11	53797518	53845487	66.5542	66.5892
rs10871290	chr16	74438798	4e-07	NA	74197191	74517155	92.0899	92.196
rs13329835	chr16	80616908	2e-16	1.08	80554948	80634217	104.518	104.749
rs2075555	chr17	50196930	8e-08	NA	49901341	50342813	73.7962	74.0479
rs6504950	chr17	54979110	2e-13	1.06	54953276	55280887	79.2327	80.0466
rs3785856,rs10853029	chr17	61314018	8e-06	NA	60886702	62211631	85.8979	86.7653
rs11082321	chr18	23196687	7e-07	1.08	23000716	23211752	44.5976	44.7316
rs527616	chr18	26757460	2e-10	1.05	26488826	27015930	48.2142	48.5502
rs1436904	chr18	26990703	3e-08	1.04	26488826	27015930	48.2142	48.5502
rs1978503	chr18	55997051	1e-06	NA	55850290	56154571	76.3857	76.7853
rs8170	chr19	17278895	9e-13	1.26	17230287	18408222	42.0823	44.8906
rs8100241	chr19	17282085	4e-08	1.14	17230287	18408222	42.0823	44.8906
rs4808801	chr19	18460331	5e-15	1.08	18408222	19876112	44.8906	46.5344
rs3760982	chr19	43782361	2e-10	1.06	43287905	43954915	68.2426	68.7693
rs10411161	chr19	51869723	7e-06	1.42	51677669	51874741	86.1059	86.4959
rs4849887	chr2	120487546	4e-11	1.1	120031698	120939390	137.974	138.468
rs2016394	chr2	172108243	1e-08	1.05	172091273	172942448	185.652	186.107
rs1550623	chr2	173348166	3e-08	1.06	173139230	173783767	186.566	187.25
rs12710696	chr2	19121042	5e-08	1.1	19013114	19301126	41.29	41.5506
rs13393577	chr2	212432139	9e-14	1.53	212415917	212516742	219.393	219.515
rs13387042	chr2	217041109	2e-57	1.25	216934784	217186171	224.576	224.675
rs16857609	chr2	217431785	1e-15	1.08	217245645	217477844	224.83	225.068
rs10490113	chr2	59272212	5e-06	NA	57942021	59273136	85.3417	86.1731
rs2284378	chr20	34000289	1e-08	1.16	32482632	34959903	52.5869	53.1989
rs2823093	chr21	15148511	7e-16	1.09	10865933	15726466	0	2.18557
rs458685	chr21	29805194	6e-06	NA	29804243	30115246	29.5569	29.8217
rs132390	chr22	29225488	3e-09	1.12	28168252	29454477	32.975	33.5335
rs6001930	chr22	40480230	9e-19	1.14	40102918	40526472	49.8281	50.0347
rs6788895	chr3	150750021	9e-08	1.22	150707915	150782182	162.716	162.881
rs4973768	chr3	27374522	2e-30	1.16	27037728	27658458	48.1284	48.3773
rs12493607	chr3	30641447	2e-08	1.06	30567666	30717661	53.3163	53.6161
rs6762644	chr3	4700592	2e-12	1.07	4698109	4725687	11.6314	11.6767
rs6797852,rs1810320	chr3	7220327	3e-06	NA	7084827	7371887	18.5286	18.7778
rs9790517	chr4	105163621	4e-08	1.05	104931093	105230647	115.552	115.639
rs17051310,rs13116936	chr4	121185138	2e-06	NA	119947188	121393821	128.356	128.968
rs921551,rs4455437	chr4	121189820	2e-06	NA	119947188	121393821	128.356	128.968
rs17435444,rs13116936,rs6835704	chr4	121200339	3e-07	1.23	119947188	121393821	128.356	128.968
rs6828523	chr4	174925275	4e-16	1.11	174858204	175021349	179.676	179.861
rs1092913	chr5	10467590	2e-06	1.45	10310797	10533414	23.5265	23.9445
rs10069690	chr5	1279675	5e-12	1.18	456915	1412645	0.32096	1.96496
rs1432679	chr5	158817075	2e-14	1.08	158059982	158824979	162.965	163.476
rs6556756	chr5	164462274	5e-07	NA	163804617	164792976	169.63	170.025
rs4415084	chr5	44662413	8e-11	1.17	41432443	50162734	59.9917	61.0115
rs10941679	chr5	44706396	2e-37	1.13	41432443	50162734	59.9917	61.0115
rs7716600	chr5	44874903	7e-07	1.24	41432443	50162734	59.9917	61.0115
rs981782	chr5	45285616	9e-06	1.04	41432443	50162734	59.9917	61.0115
rs3806872,rs16875333	chr5	5320143	3e-06	NA	5320063	5320256	13.7636	13.768
rs16886165	chr5	56727256	5e-07	1.23	56624620	56729315	67.2929	67.364
rs889312	chr5	56736057	3e-36	1.22	56729612	56891257	67.3759	67.5639
rs10472076	chr5	58888234	3e-08	1.05	58834852	59257361	69.6238	69.7844
rs1353747	chr5	59041654	3e-08	1.09	58834852	59257361	69.6238	69.7844
rs10474352	chr5	91436408	2e-09	1.09	90796613	91838767	101.028	101.366
rs2180341	chr6	127279485	3e-08	1.41	126259029	127534180	128.625	129.042
rs11242675	chr6	1318643	7e-09	1.06	1302607	1380746	3.50219	3.73325
rs204247	chr6	13722291	8e-09	1.05	13548834	13833392	29.0984	29.4222
rs9485372	chr6	149287738	4e-12	1.11	149276768	149610339	153.892	154.216
rs3757318	chr6	151592978	2e-21	1.3	151473127	151631983	157.489	157.827
rs3734805	chr6	151618215	1e-07	1.19	151473127	151631983	157.489	157.827
rs2046210	chr6	151627231	5e-16	1.29	151473127	151631983	157.489	157.827
rs140068132	chr6	151633699	9e-18	1.67	151632968	151634078	157.874	157.929
rs9383938	chr6	151666222	2e-10	1.28	151644088	151912507	158.054	158.258
rs9383951	chr6	151974478	2e-06	1.14	151914001	152007889	158.299	158.409
rs16882214	chr6	19443704	2e-06	1.43	19206145	19452360	36.4157	36.6134
rs17530068	chr6	81483392	8e-09	1.16	80692007	82388246	89.4418	90.0217
rs2048672	chr7	130969092	6e-06	1.11	130934665	131231032	138.813	139.098
rs720475	chr7	144377836	7e-11	1.06	144277865	144699585	156.137	156.542
rs10263639	chr7	67594280	3e-06	NA	67569943	67628115	82.5015	82.6175
rs13281615	chr8	127343372	1e-27	1.09	127242433	127396830	137.639	137.745
rs1562430	chr8	127375606	3e-11	1.17	127242433	127396830	137.639	137.745
rs11780156	chr8	128182395	3e-11	1.07	128071518	128232047	139.13	139.38
rs9693444	chr8	29652100	9e-14	1.07	29327924	29742361	57.1688	58.5391
rs6472903	chr8	75318066	2e-17	1.1	75292492	75443855	93.3341	93.3851
rs2943559	chr8	75505702	6e-15	1.13	75443855	76293702	93.3851	94.0012
rs10759243	chr9	107543834	1e-08	1.06	107060868	107546901	107.802	108.055
rs865686	chr9	108126198	1e-34	1.12	107933762	108166606	109.444	109.646
rs1011970	chr9	22062135	3e-08	1.09	21940588	22125503	42.7774	43.0184

## Sheet: Table S5
# List of pathogenic SNV found in case dataset annotated as cancer related that are used as a positive control during random forest procedure
Variant	avsnp142	Protein_Change	Deleterious_Score	Variant_Classification	cBioPortal Occurences	cBioportal Tumor Types	cosmic70	Is Somatic	Control MAF	Case MAF	DoCM Disease	Civic Tumor Type	Civic Evidence Score	Humsavar Disease	ClinVar Disease
SDHB - 1,17354297,A,G	rs33927012	S163P	0.555556	Missense_Mutation					0.0157331	0.0148588					Cowden-like_syndrome|Hereditary_Paraganglioma-Pheochromocytoma_Syndromes|Pheochromocytoma|not_provided|not_specified|Neoplastic_Syndromes\x2c_Hereditary
MUTYH - 1,45798475,T,C	rs34612342	Y165C	1	Missense_Mutation					0.00255778	0.00148588					MYH-associated_polyposis|Endometrial_carcinoma|not_provided|Neoplastic_Syndromes\x2c_Hereditary|not_specified
RNASEL - 1,182554557,C,T	rs486907	R462Q	0.444444	Missense_Mutation	1	acc		yes	0.370288	0.375744					Prostate_cancer\x2c_susceptibility_to
RET - 10,43613908,A,T	rs77724903	Y791F	0.888889	Missense_Mutation			ID=COSM1159820;OCCURENCE=1(adrenal_gland),1(haematopoietic_and_lymphoid_tissue)	yes	0.00244426	0.00689655				Hirschsprung_disease_1_(HSCR1)_[MIM:142623]|Medullary_thyroid_carcinoma_(MTC)_[MIM:155240]|Multiple_neoplasia_2A_(MEN2A)_[MIM:171400]|Pheochromocytoma_(PCC)_[MIM:171300]	Familial_medullary_thyroid_carcinoma|Pheochromocytoma|MEN2A_and_FMTC|not_provided|Multiple_endocrine_neoplasia\x2c_type_2|Neoplastic_Syndromes\x2c_Hereditary
RET - 10,43614996,G,A	rs79658334	V804M	0.777778	Missense_Mutation					0.000174856	0.00543478				Medullary_thyroid_carcinoma_(MTC)_[MIM:155240]	Multiple_endocrine_neoplasia\x2c_type_2b|MEN2A_and_FMTC,MEN2_phenotype:_Unclassified,Familial_medullary_thyroid_carcinoma|MEN2A_and_FMTC
PRF1 - 10,72358722,T,C	rs28933375	N252S	0.222222	Missense_Mutation	1	ov		yes	0.00500626	0.00822123				Familial_hemophagocytic_lymphohistiocytosis_2_(FHL2)_[MIM:603553]	Hemophagocytic_lymphohistiocytosis\x2c_familial\x2c_2|Malignant_lymphoma\x2c_non-Hodgkin
ASCC1 - 10,73892817,T,C	rs146370051	N290S	0	Missense_Mutation					0.00172972	0.000742942					BARRETT_ESOPHAGUS/ESOPHAGEAL_ADENOCARCINOMA
TYR - 11,89017961,G,A	rs1126809	R402Q	0.666667	Missense_Mutation	1	cesc		yes	0.26256	0.260773					Oculocutaneous_albinism_type_1B|Oca1-ts|Cutaneous_malignant_melanoma_8|Skin/hair/eye_pigmentation\x2c_variation_in\x2c_3|Skin/hair/eye_pigmentation_3\x2c_blue/green_eyes|WAARDENBURG_SYNDROME_2_AND_OCULAR_ALBINISM\x2c_DIGENIC|not_provided
SDHD - 11,111957665,G,A	rs34677591	G12S	0.222222	Missense_Mutation					0.00992378	0.0104012					Cowden_disease_3|Paragangliomas_1|Carcinoid_tumor_of_intestine|Pheochromocytoma|not_provided|not_specified
SDHD - 11,111958677,A,G	rs11214077	H50R	0.888889	Missense_Mutation					0.00975233	0.00817236					Carcinoid_tumor_of_intestine|Pheochromocytoma|Merkel_cell_carcinoma|Cowden_disease_3|not_provided|not_specified|Neoplastic_Syndromes\x2c_Hereditary
BRCA2 - 13,32907129,T,C	rs28897708	I505T	0.222222	Missense_Mutation					0.00107907	0.00151286				Breast_cancer_(BC)_[MIM:114480]	not_provided|BRCA1_and_BRCA2_Hereditary_Breast_and_Ovarian_Cancer|Breast-ovarian_cancer\x2c_familial_2|Neoplastic_Syndromes\x2c_Hereditary
BRCA2 - 13,32912007,C,T	rs80358600	S1172L	0.222222	Missense_Mutation	2	hnsc|ucec	ID=COSM98292;OCCURENCE=1(endometrium),1(upper_aerodigestive_tract)	yes	0.000975376	0.00225904					Familial_cancer_of_breast|Breast-ovarian_cancer\x2c_familial_2,not_provided|BRCA1_and_BRCA2_Hereditary_Breast_and_Ovarian_Cancer|Familial_cancer_of_breast|Breast-ovarian_cancer\x2c_familial_2
BRCA2 - 13,32912553,C,T	rs80358656	T1354M	0.222222	Missense_Mutation	1	ov	ID=COSM1366436,COSM69844;OCCURENCE=1(large_intestine),1(ovary)	yes	0.000221762	0.000761035					Familial_cancer_of_breast|Breast-ovarian_cancer\x2c_familial_2|not_specified
BRCA2 - 13,32914974,ACAA,-	rs80359598	D2161fs	1	Frame_Shift_Del					0	0.000759878					Breast-ovarian_cancer\x2c_familial_2|Familial_cancer_of_breast|Neoplastic_Syndromes\x2c_Hereditary
BRCA2 - 13,32972852,C,T	rs55853199	T3401M	0.111111	Missense_Mutation	1	pcpg	ID=COSM3417538,COSM3417537;OCCURENCE=1(large_intestine)	yes	1.84829e-05	0.000778816					Familial_cancer_of_breast|Breast-ovarian_cancer\x2c_familial_2|Neoplastic_Syndromes\x2c_Hereditary
TSHR - 14,81609723,A,C	rs201417739	T441P	1	Missense_Mutation			ID=COSM3727020;OCCURENCE=2(thyroid)	yes	0.126783	0.124272					Malignant_melanoma
AKT1 - 14,105246551,C,T	rs121434592	E17K	0.666667	Missense_Mutation	46	blca|brca|cellline|cesc|coadread|hnsc|lihc|luad|lusc|prad|skcm|stad|thca	ID=COSM33765;OCCURENCE=1(haematopoietic_and_lymphoid_tissue),10(thyroid),15(lung),46(meninges),2(NS),1(upper_aerodigestive_tract),12(bone),1(central_nervous_system),1(thymus),16(urinary_tract),4(prostate),13(large_intestine),75(breast),53(skin),15(endometrium),2(ovary),7(soft_tissue)	yes	0	0.000819672	non-small cell lung carcinoma|colorectal cancer|breast cancer	Breast Cancer	1	Breast_cancer_(BC)_[MIM:114480]|Proteus_syndrome_(PROTEUSS)_[MIM:176920]	Breast_adenocarcinoma|Carcinoma_of_colon|Neoplasm_of_ovary|Proteus_syndrome
CDH1 - 16,68845646,G,A	rs142822590	A298T	0.444444	Missense_Mutation	1	cellline		yes	0.000496817	0.000742942					not_provided|Neoplastic_Syndromes\x2c_Hereditary|Hereditary_diffuse_gastric_cancer
ELAC2 - 17,12896274,C,T	rs119484086	R741H	0.888889	Missense_Mutation					0.000721047	0.00228311					Prostate_cancer\x2c_hereditary\x2c_2
ELAC2 - 17,12915009,G,A	rs4792311	S217L	0.333333	Missense_Mutation	1	acc		yes	0.306301	0.311756				Prostate_cancer,_hereditary,_2_(HPC2)_[MIM:614731]	Prostate_cancer\x2c_hereditary\x2c_2
FLCN - 17,17119708,-,G	rs80338682	H429fs	1	Frame_Shift_Ins	5	brca|coadread|stad	ID=COSM1381204;OCCURENCE=1(large_intestine)	yes	0.000543079	0.00697674					Multiple_fibrofolliculomas|Pneumothorax\x2c_primary_spontaneous|not_provided|Neoplastic_Syndromes\x2c_Hereditary
FLCN - 17,17125879,G,A	rs78683075	R239C	1	Missense_Mutation					0.000331284	0.000761035				Renal_cell_carcinoma_(RCC)_[MIM:144700]
BRCA1 - 17,41245664,ACTG,-	rs80357567	V580fs	1	Frame_Shift_Del					0	0.000744048					BRCA1_and_BRCA2_Hereditary_Breast_and_Ovarian_Cancer|Breast-ovarian_cancer\x2c_familial_1
BRCA1 - 17,41245683,G,A	rs56039126	A575V	0.444444	Missense_Mutation			ID=COSM3387920,COSM979742;OCCURENCE=1(central_nervous_system),1(oesophagus),1(pancreas),1(endometrium)	yes	3.68528e-05	0.000744048					Familial_cancer_of_breast|Breast-ovarian_cancer\x2c_familial_1
BRIP1 - 17,59793412,G,A	rs137852986	R798*	0.222222	Nonsense_Mutation					0.000167635	0.000763359					Fanconi_anemia\x2c_complementation_group_J|Neoplastic_Syndromes\x2c_Hereditary
MSH6 - 2,48030639,-,C	rs267608087	T955fs	1	Frame_Shift_Ins			ID=COSM308681;OCCURENCE=1(lung),2(large_intestine)	yes	0.00212799	0.0260736					Lynch_syndrome|not_provided|Neoplastic_Syndromes\x2c_Hereditary
CHEK2 - 22,29121058,C,T	rs72552322	G167R	1	Missense_Mutation					3.68148e-05	0.000744048				Prostate_cancer_(PC)_[MIM:176807]
CHEK2 - 22,29121087,A,G	rs17879961	I157T	0.666667	Missense_Mutation			ID=COSM3693990;OCCURENCE=1(large_intestine)	yes	0.00428876	0.0119048					Li-Fraumeni_syndrome_2|Colorectal_cancer\x2c_susceptibility_to|Cancer_of_multiple_types\x2c_susceptibility_to|Prostate_cancer\x2c_susceptibility_to|Neoplastic_Syndromes\x2c_Hereditary|not_specified
VHL - 3,10183605,C,T	rs35460768	P25L	0.222222	Missense_Mutation			ID=COSM36211;OCCURENCE=2(kidney)	yes	0.0101541	0.00819672				Pheochromocytoma_(PCC)_[MIM:171300]	not_specified|Von_Hippel-Lindau_syndrome|not_provided
COL7A1 - 3,48619779,G,A	rs149711883	R1538C	0.888889	Missense_Mutation	1	skcm		yes	1.8402e-05	0.000748503					Malignant_melanoma
APC - 5,112154969,C,T	rs137854567	R396C	0.666667	Missense_Mutation					0.00155067	0.000773994					Gardner_syndrome|not_provided|Neoplastic_Syndromes\x2c_Hereditary|not_specified|Adenomatous_polyposis_coli
PKHD1 - 6,51947999,G,A	rs137852944	T36M	1	Missense_Mutation					0.000754786	0.00148588				Polycystic_kidney_disease,_autosomal_recessive_(ARPKD)_[MIM:263200]	Polycystic_kidney_disease\x2c_infantile_type|COLORECTAL_CANCER\x2c_PROTECTION_AGAINST|not_provided
MSR1 - 8,16012594,G,A	rs41341748	R293*	0.111111	Nonsense_Mutation	1	escc	ID=COSM3942588,COSM3942587;OCCURENCE=1(oesophagus)	yes	0.010082	0.00894188					Malignant_tumor_of_prostate|BARRETT_ESOPHAGUS/ESOPHAGEAL_ADENOCARCINOMA
NBN - 8,90983460,G,A	rs34767364	R215W	0.666667	Missense_Mutation	1	brca		yes	0.00501803	0.000744048					Microcephaly\x2c_normal_intelligence_and_immunodeficiency|Neoplastic_Syndromes\x2c_Hereditary|not_specified
FANCC - 9,97912338,G,A	rs121917783	R185*	0.111111	Nonsense_Mutation	1	cellline		yes	5.53383e-05	0.000748503					Fanconi_anemia\x2c_complementation_group_C|Neoplastic_Syndromes\x2c_Hereditary
GALNT12 - 9,101594229,G,A	rs145236923	D303N	0.555556	Missense_Mutation					0.00184707	0.00304414				Colorectal_cancer_1_(CRCS1)_[MIM:608812]
TSC1 - 9,135779052,G,A	rs118203657	H681Y	0.444444	Missense_Mutation					0.0056124	0.0052161					FOCAL_CORTICAL_DYSPLASIA_OF_TAYLOR\x2c_TYPE_IIB|Tuberous_sclerosis_1|not_provided|Tuberous_sclerosis_syndrome|not_specified|Neoplastic_Syndromes\x2c_Hereditary
AR - X,66937326,G,T	rs137852593	R727L	1	Missense_Mutation	1	luad	ID=COSM380231,COSM380232;OCCURENCE=1(lung)	yes	0.000833423	0.000746826					Prostate_cancer_susceptibility
