# Supplementary material for: A knowledge-based framework for the discovery of cancer-predisposing variants using large-scale sequencing breast cancer data
Source: Breast Cancer Res. 2017 May 31;19:63. doi: 10.1186/s13058-017-0854-1 (PMC5452392; doi:10.1186/s13058-017-0854-1)
Supplement: Supplementary file 3 — with results from SNPs in breast cancer-associated blocks, SNPs overlapping with somatic mutations and tested for truncations in candidate tumor suppressor genes. (XLSX 157 kb) [file 13058_2017_854_MOESM3_ESM.xlsx]

## Sheet: Table S6
# Variants overlapping with somatic mutations: control MAF < 0.01 | case MAF > control MAF | same mutation found as somatic | deleterious score >= 0.5 | fall on target genes
Gene Symbol	Variant	log2FoldFreq	Control MAF	Case MAF	avsnp142	Protein Change	Deleteriousness Score	Variant Classification	GERMLINE	SOMATIC	DNAREPAIR	OG	TSG	cBioPortal Occurences	cBioportal Tumor Types	cosmic70	DoCM Disease	Civic Tumor Type	Civic Evidence Score	GWAS_rs	GWAS_pos	GWAS_p	GWAS_OR	GWAS_bp_distance
PIK3CB	PIK3CB,3,138413709,138413709,-,G	25.2329	0	0.00394322		R116fs	1	Frame_Shift_Ins		yes						ID=COSM1484672;OCCURENCE=1(breast)
KMT2C	KMT2C,7,151945349,151945349,T,A	23.827	0	0.0014881	rs201039690	K724*	1	Nonsense_Mutation		yes			yes	3	kich|kirp|skcm	ID=COSM224951;OCCURENCE=1(kidney),1(skin)
NBN	NBN,8,90990520,90990536,ATTGGACGTCCACAAAT,-	23.827	0	0.0014881		I166fs	1	Frame_Shift_Del	yes		yes		yes	1	brca
HNF1A	HNF1A,12,121416792,121416792,C,T	23.4119	0	0.00111607		T74M	0.777778	Missense_Mutation	yes	yes		yes	yes	1	blca
ASXL1	ASXL1,20,31022331,31022331,C,T	23.2945	0	0.00102881		R606W	0.555556	Missense_Mutation		yes			yes			ID=COSM303907;OCCURENCE=1(haematopoietic_and_lymphoid_tissue)
POLE	POLE,12,133225574,133225574,G,A	23.0025	0	0.000840336		R1364C	0.888889	Missense_Mutation	yes	yes	yes		yes	1	ucec	ID=COSM937289,COSM937288;OCCURENCE=1(endometrium)
PTCH1	PTCH1,9,98211539,98211539,G,A	22.9761	0	0.000825083		R1206C	0.888889	Missense_Mutation	yes	yes			yes	1	cellline
AKT1	AKT1,14,105246551,105246551,C,T	22.9666	0	0.000819672	rs121434592	E17K	0.666667	Missense_Mutation		yes		yes		46	blca|brca|cellline|cesc|coadread|hnsc|lihc|luad|lusc|prad|skcm|stad|thca	ID=COSM33765;OCCURENCE=1(haematopoietic_and_lymphoid_tissue),10(thyroid),15(lung),46(meninges),2(NS),1(upper_aerodigestive_tract),12(bone),1(central_nervous_system),1(thymus),16(urinary_tract),4(prostate),13(large_intestine),75(breast),53(skin),15(endometrium),2(ovary),7(soft_tissue)	non-small cell lung carcinoma|colorectal cancer|breast cancer	Breast Cancer	1
TET2	TET2,4,106164793,106164793,T,C	22.9502	0	0.000810373		C1221R	0.555556	Missense_Mutation		yes			yes			ID=COSM144543;OCCURENCE=1(haematopoietic_and_lymphoid_tissue)				rs9790517	106084778	4e-08	1.05	80015
NF2	NF2,22,30069387,30069387,C,T	22.9362	0	0.000802568		R335C	0.777778	Missense_Mutation	yes	yes			yes			ID=COSM1592913,COSM1033212;OCCURENCE=2(endometrium)				rs132390	29621477	3e-09	1.12	447910
MAP2K2	MAP2K2,19,4117473,4117473,C,T	22.9201	0	0.000793651		G83S	0.888889	Missense_Mutation	yes	yes				1	brca	ID=COSM1481092,COSM439555;OCCURENCE=1(breast)
MSH6	MSH6,2,48027887,48027887,G,A	22.8884	0	0.000776398		R792Q	0.666667	Missense_Mutation	yes	yes	yes		yes			ID=COSM190064;OCCURENCE=1(stomach),1(large_intestine)
APC	APC,5,112177788,112177788,G,A	22.8573	0	0.000759878		R2148Q	0.777778	Missense_Mutation	yes	yes			yes			ID=COSM1432464;OCCURENCE=1(large_intestine)
FGFR1	FGFR1,8,38275843,38275843,G,A	22.8421	0	0.00075188		R356W	1	Missense_Mutation	yes			yes				ID=COSM1151112,COSM750447,COSM750446,COSM750445;OCCURENCE=1(large_intestine),1(lung)
DDB2	DDB2,11,47256422,47256422,C,T	22.8399	0	0.000750751		R273C	0.888889	Missense_Mutation	yes		yes		yes	2	hnsc|lgg
FMR1	FMR1,X,147011711,147011711,G,A	22.8323	0	0.000746826		R193H	0.666667	Missense_Mutation	yes					2	brca|kich	ID=COSM161113;OCCURENCE=1(NS)
ASPM	ASPM,1,197073484,197073484,G,A	22.8313	0	0.000746269	rs200202166	R1633C	0.555556	Missense_Mutation		yes				1	ucec	ID=COSM901687;OCCURENCE=1(endometrium)
CEP57	CEP57,11,95546134,95546134,C,T	22.8291	0	0.000745156	rs387906977	R81*	1	Nonsense_Mutation	yes					2	coadread|skcm	ID=COSM1200828;OCCURENCE=1(large_intestine)
FANCD2	FANCD2,3,10133905,10133905,G,A	22.8291	0	0.000745156		R1273Q	0.555556	Missense_Mutation	yes		yes			3	cellline	ID=COSM1669961,COSM1669962;OCCURENCE=1(large_intestine)
ASPM	ASPM,1,197073381,197073381,C,T	22.827	0	0.000744048		R1667H	1	Missense_Mutation		yes				1	ucec	ID=COSM901684;OCCURENCE=1(endometrium)
NOX4	NOX4,11,89088203,89088203,G,A	22.827	0	0.000744048	rs374112961	R357*	1	Nonsense_Mutation		yes			yes			ID=COSM545755;OCCURENCE=1(lung)
SETBP1	SETBP1,18,42532994,42532994,C,T	22.827	0	0.000744048		T1230I	0.555556	Missense_Mutation	yes	yes		yes		1	brca	ID=COSM1480330;OCCURENCE=1(breast)
FAT1	FAT1,4,187549401,187549401,C,G	22.827	0	0.000744048	rs138797966	E1573Q	0.777778	Missense_Mutation		yes			yes			ID=COSM1197389,COSM1197390;OCCURENCE=1(lung)
JAK2	JAK2,9,5069154,5069154,C,T	22.827	0	0.000744048		R487C	0.888889	Missense_Mutation	yes	yes		yes		1	skcm
DHX9	DHX9,1,182841496,182841496,C,T	22.8248	0	0.000742942		R528C	0.666667	Missense_Mutation		yes				1	brca	ID=COSM3803128;OCCURENCE=1(breast)
DHX9	DHX9,1,182841497,182841497,G,A	22.8248	0	0.000742942		R528H	0.666667	Missense_Mutation		yes				1	kirc	ID=COSM463525;OCCURENCE=1(kidney)
ATM	ATM,11,108235818,108235818,T,C	22.8248	0	0.000742942	rs371619067	Y2954H	0.555556	Missense_Mutation	yes	yes	yes		yes			ID=COSM1351049,COSM1351048;OCCURENCE=1(large_intestine)
KCNJ5	KCNJ5,11,128781800,128781800,G,A	22.8248	0	0.000742942		R211Q	1	Missense_Mutation		yes				1	skcm
ABCC11	ABCC11,16,48234267,48234267,C,T	22.8248	0	0.000742942	rs200200325	V668M	0.888889	Missense_Mutation	yes							ID=COSM1191842;OCCURENCE=1(central_nervous_system)
TP53	TP53,17,7578407,7578407,G,A	22.8248	0	0.000742942	rs138729528	R43C	1	Missense_Mutation	yes	yes	yes	yes	yes			ID=COSM179827,COSM179829,COSM179828,COSM179826,COSM43680,COSM3691867,COSM3691866;OCCURENCE=1(stomach),1(central_nervous_system),1(oesophagus),1(lung),1(cervix),1(salivary_gland),8(large_intestine),2(urinary_tract)
TRIM37	TRIM37,17,57165733,57165733,C,T	22.8248	0	0.000742942	rs201317687	R67H	0.555556	Missense_Mutation	yes					1	coadread	ID=COSM191783;OCCURENCE=1(large_intestine)
EPB41L3	EPB41L3,18,5396207,5396207,G,A	22.8248	0	0.000742942	rs138017302	S767L	0.777778	Missense_Mutation		yes						ID=COSM1389254,COSM3821594;OCCURENCE=1(breast),1(large_intestine)
POLQ	POLQ,3,121195392,121195392,C,T	22.8248	0	0.000742942		A2134T	0.777778	Missense_Mutation			yes			1	ucec	ID=COSM1036909;OCCURENCE=1(endometrium)
FAT1	FAT1,4,187584680,187584680,G,C	22.8248	0	0.000742942		P1118R	0.555556	Missense_Mutation		yes			yes	1	brca	ID=COSM3825643,COSM3825644;OCCURENCE=1(breast)
FBN2	FBN2,5,127641568,127641568,C,T	22.8248	0	0.000742942	rs140276399	R1832H	0.666667	Missense_Mutation		yes				1	ucec	ID=COSM1060336,COSM1060337;OCCURENCE=1(endometrium)
MYB	MYB,6,135539105,135539105,C,T	22.8248	0	0.000742942		T552M	0.666667	Missense_Mutation		yes			yes			ID=COSM3941519,COSM3941520,COSM3941518;OCCURENCE=1(oesophagus)
KMT2C	KMT2C,7,151945051,151945051,A,G	22.8248	0	0.000742942	rs2838171	I823T	0.777778	Missense_Mutation		yes			yes	1	cellline
CNOT3	CNOT3,19,54649666,54649666,-,C	10.4289	3.73448e-05	0.0514821		S242fs	1	Frame_Shift_Ins		yes		yes	yes	3	brca	ID=COSM1481469,COSM1481470;OCCURENCE=1(NS),2(breast)
SMOX	SMOX,20,4163027,4163027,-,G	8.44063	1.94799e-05	0.00676819		R301fs	1	Frame_Shift_Ins		yes		yes		2	brca|stad
NOTCH1	NOTCH1,9,139391655,139391655,C,T	6.43251	1.84945e-05	0.00159744	rs587778571	R2179Q	0.777778	Missense_Mutation		yes		yes	yes	1	esca	ID=COSM1239617,COSM1239618;OCCURENCE=1(oesophagus)
COL2A1	COL2A1,12,48386684,48386684,G,A	6.33894	1.84379e-05	0.00149254	rs372264296	R265W	1	Missense_Mutation		yes						ID=COSM74217;OCCURENCE=1(ovary)
CHEK2	CHEK2,22,29092948,29092948,G,A	6.33022	1.84945e-05	0.0014881	rs201206424	R346C	0.666667	Missense_Mutation	yes	yes	yes		yes	1	brca	ID=COSM444827;OCCURENCE=1(large_intestine),1(breast)
NSD1	NSD1,5,176721267,176721267,G,A	5.939	1.5377e-05	0.000943396		A2300T	0.666667	Missense_Mutation	yes	yes			yes	1	sclc	ID=COSM313373,COSM313374;OCCURENCE=1(lung)
AXIN2	AXIN2,17,63532568,63532568,G,A	5.71969	1.8938e-05	0.000998004		R671C	0.555556	Missense_Mutation	yes	yes			yes	1	cellline	ID=COSM1240885;OCCURENCE=1(haematopoietic_and_lymphoid_tissue),1(oesophagus)
PARP1	PARP1,1,226564978,226564978,C,T	5.60429	1.52718e-05	0.000742942	rs377397890	R591H	0.777778	Missense_Mutation			yes			1	coadread	ID=COSM210185;OCCURENCE=1(large_intestine)
CFTR	CFTR,7,117267694,117267694,C,G	5.60225	1.53163e-05	0.000744048	rs121908763	S1196*	1	Nonsense_Mutation	yes					1	ucec
FLT4	FLT4,5,180050958,180050958,C,T	5.58013	1.84006e-05	0.000880282		E509K	0.777778	Missense_Mutation	yes					1	skcm
PAX5	PAX5,9,36882049,36882049,-,G	5.49342	2.02351e-05	0.000911577		A279fs	1	Frame_Shift_Ins		yes		yes	yes			ID=COSM85890;OCCURENCE=3(haematopoietic_and_lymphoid_tissue)
SETBP1	SETBP1,18,42532129,42532129,C,T	5.38287	1.84352e-05	0.000769231		R942W	0.888889	Missense_Mutation	yes	yes		yes		1	coadread	ID=COSM1225331;OCCURENCE=1(large_intestine)
SLX4	SLX4,16,3651133,3651133,G,A	5.3635	1.84013e-05	0.000757576	rs200363140	P337L	0.666667	Missense_Mutation	yes		yes					ID=COSM3387433;OCCURENCE=1(pancreas)
KLF6	KLF6,10,3823983,3823983,G,A	5.36105	1.84047e-05	0.00075643		R176C	0.555556	Missense_Mutation		yes				1	stad
KCNJ5	KCNJ5,11,128781289,128781289,C,T	5.35919	1.84006e-05	0.000755287	rs115012103	R41C	0.777778	Missense_Mutation		yes						ID=COSM1507248;OCCURENCE=1(lung)
TNFRSF13B	TNFRSF13B,17,16852283,16852283,G,A	5.35839	1.84108e-05	0.000755287	rs375514495	R72C	0.777778	Missense_Mutation	yes					1	stad
QKI	QKI,6,163899878,163899878,G,A	5.34976	1.84101e-05	0.000750751		G118R	0.666667	Missense_Mutation		yes				1	coadread	ID=COSM207561;OCCURENCE=1(large_intestine)
COL7A1	COL7A1,3,48619779,48619779,G,A	5.34607	1.8402e-05	0.000748503	rs149711883	R1538C	0.888889	Missense_Mutation	yes				yes	1	skcm
POLM	POLM,7,44116210,44116210,C,T	5.34451	1.84081e-05	0.000747943	rs142658845	G245R	0.777778	Missense_Mutation			yes					ID=COSM1450881;OCCURENCE=1(large_intestine)
NUP214	NUP214,9,134049606,134049606,C,T	5.34402	1.84006e-05	0.000747384	rs140330621	R1020C	0.555556	Missense_Mutation		yes				1	skcm
CYLD	CYLD,16,50783734,50783734,C,T	5.34253	1.84196e-05	0.000747384		P42L	0.888889	Missense_Mutation	yes	yes			yes	1	coadread	ID=COSM190553;OCCURENCE=1(large_intestine)
RAD51C	RAD51C,17,56780562,56780562,C,T	5.33966	1.84563e-05	0.000747384	rs200293302	R193*	1	Nonsense_Mutation	yes		yes		yes	1	brca
SLC26A4	SLC26A4,7,107353062,107353062,G,T	5.33581	1.8423e-05	0.000744048		D772Y	0.777778	Missense_Mutation	yes					1	ucec	ID=COSM1083882;OCCURENCE=1(endometrium)
FANCM	FANCM,14,45665613,45665613,G,A	5.33542	1.84006e-05	0.000742942		R1860H	0.666667	Missense_Mutation	yes		yes			1	ucec	ID=COSM955827;OCCURENCE=1(large_intestine),1(endometrium)
RAD51B	RAD51B,14,68352609,68352609,G,A	5.3349	1.84345e-05	0.000744048	rs548280411	R159H	0.555556	Missense_Mutation			yes			1	cellline					rs7149859	68066489	7e-07	1.22	286120
FSHR	FSHR,2,49190059,49190059,C,T	5.33473	1.84094e-05	0.000742942		R608H	0.555556	Missense_Mutation	yes							ID=COSM1021401;OCCURENCE=1(endometrium)
FAT1	FAT1,4,187538984,187538984,G,A	5.33473	1.84094e-05	0.000742942	rs573293048	T2919M	0.555556	Missense_Mutation		yes			yes			ID=COSM3946237,COSM3946236;OCCURENCE=1(lung)
LRRK2	LRRK2,12,40728880,40728880,C,T	5.33462	1.84108e-05	0.000742942	rs200521995	R1957C	0.777778	Missense_Mutation		yes				3	blca|cellline|stad	ID=COSM84149,COSM84150;OCCURENCE=1(urinary_tract),2(pancreas)
SART3	SART3,12,108924033,108924033,G,A	5.33457	1.84115e-05	0.000742942		R601W	0.555556	Missense_Mutation	yes							ID=COSM1628356;OCCURENCE=1(liver)
KIAA1109	KIAA1109,4,123107271,123107271,C,T	5.33393	1.84196e-05	0.000742942		R147C	0.666667	Missense_Mutation		yes				1	coadread	ID=COSM1212066;OCCURENCE=1(large_intestine)
GTF2H1	GTF2H1,11,18361120,18361120,C,T	5.33302	1.84311e-05	0.000742942		R175W	0.555556	Missense_Mutation		yes	yes			1	ucec	ID=COSM925615;OCCURENCE=1(endometrium)
KCNJ5	KCNJ5,11,128781893,128781893,G,A	5.32499	1.86171e-05	0.000746269		R242Q	0.777778	Missense_Mutation		yes				2	skcm
ATM	ATM,11,108203493,108203493,G,A	5.27862	1.92827e-05	0.000748503	rs140263969	R2598Q	1	Missense_Mutation	yes	yes	yes		yes	1	coadread	ID=COSM297849;OCCURENCE=1(large_intestine)
STK11	STK11,19,1226569,1226569,C,T	5.12315	0.000224165	0.0078125	rs368466538	R409W	0.555556	Missense_Mutation	yes	yes			yes			ID=COSM25854;OCCURENCE=1(lung)
FGFR4	FGFR4,5,176524306,176524306,C,T	4.98322	3.18705e-05	0.00100807	rs201490532	R683C	0.777778	Missense_Mutation		yes						ID=COSM1436250,COSM1436251;OCCURENCE=1(large_intestine)
FANCM	FANCM,14,45636336,45636336,C,T	4.78411	5.52425e-05	0.00152207	rs368728266	R658*	1	Nonsense_Mutation	yes		yes			2	coadread|ucec	ID=COSM269146;OCCURENCE=1(endometrium),1(large_intestine)
EPB41L3	EPB41L3,18,5395703,5395703,C,T	4.74807	5.52934e-05	0.00148588		D771N	0.666667	Missense_Mutation		yes						ID=COSM1180192;OCCURENCE=1(prostate)
FLT4	FLT4,5,180053237,180053237,G,A	4.72124	3.68067e-05	0.000970874	rs372947534	R378C	0.555556	Missense_Mutation	yes					1	kich	ID=COSM20747;OCCURENCE=1(kidney)
POLR1B	POLR1B,2,113333173,113333173,G,A	4.60417	3.05465e-05	0.000742942		R881H	0.888889	Missense_Mutation			yes					ID=COSM1005568;OCCURENCE=1(endometrium)
MEN1	MEN1,11,64575506,64575506,G,A	4.40569	3.75038e-05	0.000794913	rs143329068	R176W	0.555556	Missense_Mutation	yes	yes			yes			ID=COSM1355806;OCCURENCE=1(large_intestine)
CRIPAK	CRIPAK,4,1388504,1388505,CG,-	4.39083	0.00148964	0.03125	rs568118449	R69fs	1	Frame_Shift_Del		yes						ID=COSM1427136;OCCURENCE=12(large_intestine)
SART3	SART3,12,108920316,108920316,G,A	4.34349	3.68148e-05	0.000747384	rs144951928	R644C	0.555556	Missense_Mutation	yes							ID=COSM1235092;OCCURENCE=1(haematopoietic_and_lymphoid_tissue)
LYST	LYST,1,235918887,235918887,G,A	4.33961	3.68039e-05	0.000745156		R2374C	0.555556	Missense_Mutation	yes					1	cellline	ID=COSM1668584;OCCURENCE=1(lung)
COL7A1	COL7A1,3,48621980,48621980,C,T	4.33945	3.6808e-05	0.000745156	rs149361101	G1353R	0.888889	Missense_Mutation	yes				yes	1	coadread	ID=COSM1202023;OCCURENCE=1(large_intestine)
ERCC6	ERCC6,10,50686482,50686482,C,T	4.33751	3.68026e-05	0.000744048	rs201930958	R735Q	0.777778	Missense_Mutation			yes			1	skcm	ID=COSM218274;OCCURENCE=2(pancreas),1(skin)
PTPRB	PTPRB,12,70933620,70933620,G,A	4.33735	3.68067e-05	0.000744048	rs370553796	R1587W	0.666667	Missense_Mutation		yes						ID=COSM145833,COSM1316997,COSM145832;OCCURENCE=2(haematopoietic_and_lymphoid_tissue)
POLN	POLN,4,2230912,2230912,G,A	4.33656	3.6827e-05	0.000744048		P16L	0.555556	Missense_Mutation			yes			1	stad
NAV3	NAV3,12,78444768,78444768,G,A	4.33544	3.68555e-05	0.000744048		R786H	0.555556	Missense_Mutation		yes				2	hnsc|stad
TP53BP1	TP53BP1,15,43714135,43714135,C,T	4.33531	3.68039e-05	0.000742942	rs200761797	G1340R	0.555556	Missense_Mutation		yes	yes	yes	yes			ID=COSM3386882;OCCURENCE=1(pancreas)
DNAH5	DNAH5,5,13845019,13845019,G,A	4.33531	3.68039e-05	0.000742942	rs146087064	S1733L	0.888889	Missense_Mutation	yes					2	acc|stad
UBR5	UBR5,8,103338787,103338787,G,A	4.3348	3.68718e-05	0.000744048	rs202019786	T529I	0.555556	Missense_Mutation		yes				1	cellline
RPTN	RPTN,1,152127348,152127348,G,A	4.32412	3.70906e-05	0.000742942	rs184952075	R743*	1	Nonsense_Mutation		yes			yes	1	prad
ASXL1	ASXL1,20,31022441,31022441,-,G	4.21844	0.00197271	0.0367232		G642fs	1	Frame_Shift_Ins		yes			yes	6	cesc|coadread|hnsc	ID=COSM1411076;OCCURENCE=1(large_intestine)
FGFR3	FGFR3,4,1806180,1806180,-,C	3.9986	0.000200515	0.00320513		S400fs	1	Frame_Shift_Ins	yes	yes		yes	yes	9	brca|cellline|gbm|paad|stad
HPS4	HPS4,22,26866728,26866728,G,A	3.81285	0.000110664	0.00155521	rs369104384	R180C	1	Missense_Mutation	yes							ID=COSM3785519,COSM3785518;OCCURENCE=1(pancreas)
FANCC	FANCC,9,97912338,97912338,G,A	3.75766	5.53383e-05	0.000748503	rs121917783	R185*	1	Nonsense_Mutation	yes		yes		yes	1	cellline
ABCB11	ABCB11,2,169781256,169781256,G,A	3.75239	5.521e-05	0.000744048		R1226C	1	Missense_Mutation	yes				yes	2	luad|stad
MMP2	MMP2,16,55532302,55532302,G,A	3.75046	5.52019e-05	0.000742942		A521T	0.555556	Missense_Mutation		yes						ID=COSM1378382;OCCURENCE=1(large_intestine)
MSH6	MSH6,2,48026852,48026852,G,A	3.75046	5.52019e-05	0.000742942	rs376220212	R447H	0.888889	Missense_Mutation	yes	yes	yes		yes			ID=COSM1215570;OCCURENCE=1(large_intestine)
NEB	NEB,2,152499752,152499752,C,T	3.75041	5.52039e-05	0.000742942	rs35555631	R2691H	0.666667	Missense_Mutation		yes				2	paad|stad	ID=COSM218659,COSM1159543;OCCURENCE=2(pancreas)
FLCN	FLCN,17,17119708,17119708,-,G	3.68332	0.000543079	0.00697674	rs80338682	H429fs	1	Frame_Shift_Ins	yes				yes	5	brca|coadread|stad	ID=COSM1381204;OCCURENCE=1(large_intestine)
MSH6	MSH6,2,48030639,48030639,-,C	3.61503	0.00212799	0.0260736	rs267608087	T955fs	1	Frame_Shift_Ins	yes	yes	yes		yes			ID=COSM308681;OCCURENCE=1(lung),2(large_intestine)
HNF1A	HNF1A,12,121432117,121432117,-,C	3.52197	0.0026974	0.0309859		G288fs	1	Frame_Shift_Ins	yes	yes		yes	yes	15	brca|cellline|skcm|stad|ucec
LZTR1	LZTR1,22,21351542,21351542,C,T	3.39067	7.36838e-05	0.000772798		R810W	0.555556	Missense_Mutation		yes				4	cellline|gbm|ucec	ID=COSM1032428;OCCURENCE=1(endometrium),2(central_nervous_system)
RET	RET,10,43620396,43620396,G,A	3.34187	7.36025e-05	0.000746269		S1002N	0.888889	Missense_Mutation	yes	yes		yes		1	cellline	ID=COSM327231;OCCURENCE=1(haematopoietic_and_lymphoid_tissue)
MBD4	MBD4,3,129152779,129152779,C,T	3.33746	7.36079e-05	0.000744048	rs200995882	R124Q	0.555556	Missense_Mutation			yes					ID=COSM1038076;OCCURENCE=1(endometrium)
RAD51B	RAD51B,14,68352608,68352608,C,T	3.3348	7.37436e-05	0.000744048	rs61755649	R159C	0.666667	Missense_Mutation			yes			1	skcm					rs7149859	68066489	7e-07	1.22	286119
BRCA2	BRCA2,13,32954172,32954172,A,C	3.33315	7.44934e-05	0.000750751	rs200924727	Y3049S	0.888889	Missense_Mutation	yes	yes	yes		yes	1	brca	ID=COSM1477198;OCCURENCE=1(breast)
KMT2C	KMT2C,7,151896390,151896390,G,A	3.33123	7.39262e-05	0.000744048	rs369143780	S1416L	0.777778	Missense_Mutation		yes			yes	1	cellline
ERBB2IP	ERBB2IP,5,65350751,65350751,G,A	3.31298	9.51059e-05	0.00094518		R1202Q	0.555556	Missense_Mutation		yes				1	coadread	ID=COSM274996;OCCURENCE=1(large_intestine)
RET	RET,10,43622095,43622095,A,G	3.06649	0.000533696	0.00447094	rs201740483	T1038A	0.555556	Missense_Mutation	yes	yes		yes		1	cellline
FASN	FASN,17,80046084,80046084,G,A	3.03128	0.000240785	0.0019685	rs201967800	T898M	0.666667	Missense_Mutation	yes	yes				2	cellline
HSP90AB1	HSP90AB1,6,44221047,44221047,C,T	3.01521	9.20302e-05	0.000744048	rs61729441	S666F	0.555556	Missense_Mutation		yes				2	kich|prad
EP300	EP300,22,41574637,41574637,C,T	3.01328	9.20166e-05	0.000742942	rs145312648	R2308C	0.777778	Missense_Mutation	yes	yes		yes	yes			ID=COSM3740447;OCCURENCE=1(liver)				rs6001930	40876234	9e-19	1.14	698403
FLT3	FLT3,13,28602329,28602329,G,A	3.01121	9.21489e-05	0.000742942	rs372303125	A680V	0.888889	Missense_Mutation		yes		yes		1	cellline	ID=COSM786;OCCURENCE=3(haematopoietic_and_lymphoid_tissue),1(thyroid)
NBN	NBN,8,90983442,90983446,TTTGT,-	2.84695	0.000206829	0.0014881		K219fs	1	Frame_Shift_Del	yes		yes		yes	1	brca
NCOR2	NCOR2,12,124817010,124817010,C,A	2.80481	0.000110424	0.000771605	rs80320256	R2243S	0.666667	Missense_Mutation		yes		yes	yes			ID=COSM368041,COSM368040;OCCURENCE=1(lung)
COL7A1	COL7A1,3,48607324,48607324,G,A	2.76707	0.000110619	0.000753012	rs201897441	R2504C	0.888889	Missense_Mutation	yes				yes	1	ucec	ID=COSM1045855;OCCURENCE=1(endometrium)
ATM	ATM,11,108117798,108117798,C,T	2.75119	0.000110677	0.000745156	rs138398778	R337C	0.666667	Missense_Mutation	yes	yes	yes		yes	7	cellline|hnsc|luad|skcm|stad	ID=COSM1350749,COSM21323;OCCURENCE=1(breast),8(large_intestine),1(lung),1(upper_aerodigestive_tract),1(NS)
PDGFRA	PDGFRA,4,55156534,55156534,C,T	2.75019	0.000110424	0.000742942	rs587778597	R979C	0.777778	Missense_Mutation	yes	yes		yes		2	cellline
APC	APC,5,112178864,112178864,C,T	2.74988	0.000110448	0.000742942		R2507C	0.888889	Missense_Mutation	yes	yes			yes			ID=COSM1059648;OCCURENCE=1(endometrium)
ASPM	ASPM,1,197074167,197074167,C,T	2.74629	0.000111054	0.000745156	rs143092798	R1405H	0.888889	Missense_Mutation		yes				1	hnsc
NEB	NEB,2,152482152,152482152,G,A	2.69207	0.000114964	0.000742942	rs200462308	R3195C	0.555556	Missense_Mutation		yes						ID=COSM1590713,COSM1007623,COSM1007621;OCCURENCE=1(endometrium)
AHNAK2	AHNAK2,14,105417286,105417286,G,A	2.68937	0.000700864	0.0045208	rs149840830	P1501L	0.555556	Missense_Mutation		yes						ID=COSM1368635;OCCURENCE=1(large_intestine)
XPO1	XPO1,2,61719303,61719303,C,A	2.65924	0.00805455	0.0508806	rs79074863	C585F	0.888889	Missense_Mutation		yes				1	luad
COL7A1	COL7A1,3,48622354,48622354,G,A	2.61098	0.0001295	0.000791139	rs141720633	R1334C	0.666667	Missense_Mutation	yes				yes	1	cesc
DNAH5	DNAH5,5,13692193,13692193,C,T	2.55554	0.000128864	0.000757576	rs367709427	R4592Q	0.777778	Missense_Mutation	yes					2	esca|skcm	ID=COSM1176716;OCCURENCE=1(endometrium),1(oesophagus)
MUTYH	MUTYH,1,45798117,45798117,C,T	2.55188	0.000186171	0.0010917	rs140342925	R231H	1	Missense_Mutation	yes		yes		yes			ID=COSM681164;OCCURENCE=1(lung)
PTCH1	PTCH1,9,98218623,98218623,C,T	2.54273	0.000128842	0.000750751	rs587778629	V1081M	0.888889	Missense_Mutation	yes	yes			yes	1	coadread	ID=COSM198972,COSM198974,COSM198973;OCCURENCE=1(large_intestine)
CYP1A1	CYP1A1,15,75014049,75014049,G,A	2.53615	0.000129237	0.000749625	rs34260157	R279W	0.888889	Missense_Mutation	yes					1	skcm
DNAH5	DNAH5,5,13753557,13753557,G,A	2.52989	0.000128833	0.000744048		R3553W	0.777778	Missense_Mutation	yes					1	ucec	ID=COSM1061268;OCCURENCE=1(endometrium)
XRCC4	XRCC4,5,82499423,82499423,C,T	2.5275	0.000129047	0.000744048	rs140143447	R179W	0.666667	Missense_Mutation			yes			1	kich	ID=COSM483117;OCCURENCE=1(kidney)
LRRK2	LRRK2,12,40702947,40702947,C,T	2.52605	0.000128985	0.000742942	rs72546327	T1410M	0.777778	Missense_Mutation		yes				1	coadread	ID=COSM169554,COSM169555;OCCURENCE=1(large_intestine)
TSC1	TSC1,9,135771933,135771933,G,A	2.35718	0.000147411	0.000755287	rs118203745	R1011W	0.888889	Missense_Mutation	yes	yes			yes			ID=COSM264229;OCCURENCE=1(large_intestine)
ERCC6	ERCC6,10,50708599,50708599,C,T	2.24732	0.000312949	0.00148588	rs41549213	R557H	0.777778	Missense_Mutation			yes			1	cellline
EP300	EP300,22,41573050,41573050,T,G	2.17933	0.00109476	0.00495868		C1779G	1	Missense_Mutation	yes	yes		yes	yes			ID=COSM4156325;OCCURENCE=1(thyroid)				rs6001930	40876234	9e-19	1.14	696816
NEB	NEB,2,152394755,152394755,G,A	2.16541	0.000165862	0.000744048	rs115623365	R5253C	0.555556	Missense_Mutation		yes						ID=COSM1482012,COSM441235,COSM441236;OCCURENCE=2(pancreas),1(breast)
LMNA	LMNA,1,156108510,156108510,C,T	2.1022	0.00151728	0.00651466	rs142000963	R614C	0.888889	Missense_Mutation	yes							ID=COSM897122;OCCURENCE=1(endometrium)
BAP1	BAP1,3,52438516,52438516,A,C	2.05343	0.000184747	0.000766871	rs200156887	Y401*	1	Nonsense_Mutation	yes	yes		yes	yes	1	cellline
FLCN	FLCN,17,17127274,17127274,G,A	2.04574	0.000316185	0.00130548	rs138070947	R194W	0.888889	Missense_Mutation	yes				yes	1	cesc
SQSTM1	SQSTM1,5,179263547,179263547,C,T	2.01349	0.000184006	0.000742942	rs201239306	A426V	0.555556	Missense_Mutation	yes					1	brca
EPB41L3	EPB41L3,18,5410588,5410588,C,T	2.01132	0.000184284	0.000742942	rs61731698	D531N	0.888889	Missense_Mutation		yes						ID=COSM280820;OCCURENCE=1(large_intestine)
CYP1A1	CYP1A1,15,75015147,75015147,G,A	1.89358	0.000222428	0.000826446		R98W	0.777778	Missense_Mutation	yes							ID=COSM84300;OCCURENCE=1(pancreas)
ALK	ALK,2,29443618,29443618,G,A	1.88693	0.000202989	0.000750751	rs200585833	A1200V	0.777778	Missense_Mutation	yes	yes		yes		2	sclc|skcm	ID=COSM317003;OCCURENCE=1(lung)
PTCH1	PTCH1,9,98229473,98229473,C,T	1.81186	0.000423214	0.00148588	rs201125580	V829M	0.888889	Missense_Mutation	yes	yes			yes			ID=COSM17485;OCCURENCE=1(skin)
NEIL3	NEIL3,4,178283483,178283483,G,A	1.74835	0.000221459	0.000744048	rs149552701	R559H	0.555556	Missense_Mutation			yes			1	stad
ANAPC1	ANAPC1,2,112620113,112620113,G,T	1.67584	0.00570543	0.0182292		S372*	1	Nonsense_Mutation		yes				1	luad
NEB	NEB,2,152496910,152496910,C,T	1.52748	0.000515426	0.00148588	rs200729207	D2882N	0.555556	Missense_Mutation		yes				1	prad	ID=COSM240854;OCCURENCE=1(prostate)
RET	RET,10,43613908,43613908,A,T	1.49648	0.00244426	0.00689655	rs77724903	Y791F	0.888889	Missense_Mutation	yes	yes		yes				ID=COSM1159820;OCCURENCE=1(adrenal_gland),1(haematopoietic_and_lymphoid_tissue)
LRIG1	LRIG1,3,66433484,66433484,C,T	1.47774	0.000276192	0.000769231	rs148095422	V805I	0.888889	Missense_Mutation			yes			1	escc	ID=COSM2784009,COSM2784010;OCCURENCE=1(oesophagus)
CHEK2	CHEK2,22,29121087,29121087,A,G	1.4729	0.00428876	0.0119048	rs17879961	I157T	0.666667	Missense_Mutation	yes	yes	yes		yes			ID=COSM3693990;OCCURENCE=1(large_intestine)
TMEM127	TMEM127,2,96919598,96919598,G,A	1.42914	0.000276304	0.000744048	rs373951977	A222V	0.666667	Missense_Mutation	yes				yes			ID=COSM3426767;OCCURENCE=1(large_intestine)
WHSC1	WHSC1,4,1957868,1957868,G,C	1.42464	0.00490148	0.0131579		G945A	0.555556	Missense_Mutation		yes				2	brca|kirp
XPC	XPC,3,14190078,14190078,C,T	1.38934	0.000295007	0.000772798	rs200148127	G802S	0.555556	Missense_Mutation	yes		yes		yes	1	coadread	ID=COSM1232948;OCCURENCE=1(large_intestine)
DNMT3A	DNMT3A,2,25457243,25457243,G,A	1.35931	0.000294833	0.00075643	rs377577594	R693C	1	Missense_Mutation		yes		yes	yes			ID=COSM1166704,COSM53042;OCCURENCE=161(haematopoietic_and_lymphoid_tissue)
MSH3	MSH3,5,79974749,79974749,G,A	1.33537	0.000294421	0.000742942		V393M	0.888889	Missense_Mutation			yes			2	cellline	ID=COSM1671723,COSM1671724;OCCURENCE=1(kidney)
NOTCH1	NOTCH1,9,139405111,139405111,G,A	1.17959	0.00256674	0.00581395	rs201620358	R912W	0.777778	Missense_Mutation		yes		yes	yes			ID=COSM3724370,COSM3724369;OCCURENCE=2(upper_aerodigestive_tract)
POLE	POLE,12,133250183,133250183,C,T	1.16163	0.000386683	0.000865052	rs151273553	R446Q	0.555556	Missense_Mutation	yes	yes	yes		yes	1	lusc	ID=COSM692187;OCCURENCE=1(lung)
POLL	POLL,10,103345860,103345860,G,A	1.136	0.0014678	0.00322581	rs61757734	R57W	0.888889	Missense_Mutation			yes			1	skcm
SETBP1	SETBP1,18,42531184,42531184,C,T	1.11825	0.001963	0.00426136	rs146193261	R627C	0.555556	Missense_Mutation	yes	yes		yes				ID=COSM1236142;OCCURENCE=1(haematopoietic_and_lymphoid_tissue)
TG	TG,8,133984064,133984064,G,A	1.08675	0.000349792	0.000742942	rs199923962	D2001N	0.666667	Missense_Mutation		yes		yes	yes	1	luad	ID=COSM604042;OCCURENCE=1(lung)
ERCC6	ERCC6,10,50690906,50690906,G,A	0.956829	0.00200618	0.00389408	rs61760163	R666C	0.888889	Missense_Mutation			yes			2	skcm
TG	TG,8,133883773,133883773,G,A	0.892486	0.00120064	0.00222883	rs114781869	R152H	0.888889	Missense_Mutation		yes		yes	yes	2	paad|stad
KMT2C	KMT2C,7,151873293,151873293,G,A	0.83482	0.000833065	0.00148588	rs61730545	P3082L	1	Missense_Mutation		yes			yes	4	cellline
RAD50	RAD50,5,131915673,131915673,G,A	0.784463	0.000866519	0.00149254	rs28903088	R224H	0.555556	Missense_Mutation	yes		yes			2	cellline
REV1	REV1,2,100050895,100050895,A,C	0.77071	0.00794593	0.0135566	rs201634760	V446G	1	Missense_Mutation			yes			1	brca
DNAI1	DNAI1,9,34489429,34489429,C,T	0.76766	0.000441631	0.00075188	rs116938457	R124C	0.777778	Missense_Mutation	yes					1	coadread	ID=COSM172397;OCCURENCE=1(large_intestine)
WHSC1L1	WHSC1L1,8,38162945,38162945,G,A	0.761141	0.00933029	0.0158133	rs185811622	S754L	0.666667	Missense_Mutation		yes						ID=COSM3432406;OCCURENCE=1(large_intestine)
TRIO	TRIO,5,14485179,14485179,T,G	0.758708	0.000470562	0.000796178		V2220G	0.666667	Missense_Mutation		yes				2	hnsc|luad
EHBP1	EHBP1,2,63206344,63206344,C,T	0.58013	0.000497696	0.000744048	rs143970378	R828W	0.666667	Missense_Mutation	yes							ID=COSM1022179;OCCURENCE=1(endometrium)
TPR	TPR,1,186313197,186313197,C,T	0.56329	0.00251396	0.00371471	rs201004855	R1148H	0.666667	Missense_Mutation		yes				1	stad
EPHA2	EPHA2,1,16464805,16464805,C,T	0.468288	0.00252735	0.0034965	rs139176878	R315Q	0.888889	Missense_Mutation		yes			yes	1	hnsc
DNMT3A	DNMT3A,2,25457242,25457242,C,T	0.445937	0.000552792	0.000753012	rs147001633	R693H	0.888889	Missense_Mutation		yes		yes	yes			ID=COSM52944,COSM442676;OCCURENCE=1(breast),410(haematopoietic_and_lymphoid_tissue)
WRN	WRN,8,30948045,30948045,A,G	0.424413	0.00166574	0.00223547	rs150148567	T573A	0.666667	Missense_Mutation	yes	yes	yes		yes			ID=COSM1496821;OCCURENCE=1(kidney)
LPP	LPP,3,188327019,188327019,C,T	0.393699	0.00397629	0.00522388	rs149437411	P167L	0.555556	Missense_Mutation		yes				1	coadread	ID=COSM1213638;OCCURENCE=1(large_intestine)
EPB41L3	EPB41L3,18,5419723,5419723,C,T	0.38929	0.0056724	0.00742942	rs117538203	R516Q	0.666667	Missense_Mutation		yes						ID=COSM4131019,COSM4131018;OCCURENCE=1(thyroid)
LYST	LYST,1,235969125,235969125,C,T	0.381619	0.000571113	0.000744048	rs148299757	R1104Q	0.666667	Missense_Mutation	yes					1	pcpg
TRIM32	TRIM32,9,119461243,119461243,C,T	0.36311	0.00188102	0.00241936	rs3747835	R408C	0.777778	Missense_Mutation	yes					1	hnsc
HNF1B	HNF1B,17,36104694,36104694,A,C	0.361411	0.000795913	0.0010225	rs147816724	V61G	0.555556	Missense_Mutation	yes							ID=COSM144664;OCCURENCE=1(haematopoietic_and_lymphoid_tissue)
KMT2C	KMT2C,7,151859899,151859899,G,A	0.165445	0.00331223	0.00371471	rs148585727	S3588L	1	Missense_Mutation		yes			yes			ID=COSM1581233,COSM1581234;OCCURENCE=2(haematopoietic_and_lymphoid_tissue)
CRIPAK	CRIPAK,4,1389215,1389215,C,T	0.148531	0.000722892	0.000801282	rs112507956	R306*	1	Nonsense_Mutation		yes				1	stad
TSC2	TSC2,16,2120559,2120559,G,A	0.126449	0.000976634	0.0010661	rs45517203	A607T	0.777778	Missense_Mutation	yes	yes			yes			ID=COSM968395,COSM968394;OCCURENCE=1(endometrium)
KMT2C	KMT2C,7,151932996,151932996,C,T	0.0775418	0.000704065	0.000742942	rs372408170	G892E	1	Missense_Mutation		yes			yes	3	cellline
CFTR	CFTR,7,117180174,117180174,G,A	0.0612238	0.000713133	0.000744048	rs143486492	R297Q	0.777778	Missense_Mutation	yes							ID=COSM1488156;OCCURENCE=1(breast)
ATM	ATM,11,108141988,108141988,T,C	0.0295258	0.000736648	0.00075188	rs139552233	S978P	0.888889	Missense_Mutation	yes	yes	yes		yes			ID=COSM21828;OCCURENCE=1(haematopoietic_and_lymphoid_tissue)
PPOX	PPOX,1,161138933,161138933,C,G	0.00143799	0.00957512	0.00958466	rs12735723	P256R	0.555556	Missense_Mutation	yes					1	skcm

## Sheet: Table S7
# Variants within GWAS blocks: control MAF < 0.01 | case MAF > control MAF | within gwas breast cancer regions | deleteious score >= 0.5
Gene Symbol	Variant	log2FoldFreq	Control MAF	Case MAF	avsnp142	Protein Change	Deleteriousness Score	Variant Classification	GERMLINE	SOMATIC	DNAREPAIR	OG	TSG	cBioPortal Occurences	cBioportal Tumor Types	cosmic70	DoCM Disease	Civic Tumor Type	Civic Evidence Score	GWAS_rs	GWAS_pos	GWAS_p	GWAS_OR	GWAS_bp_distance
MAP1S	MAP1S,19,17837968,17837968,-,C	27.8099	0	0.0235294		S592fs	1	Frame_Shift_Ins												rs2363956	17394124	2e-08	1.2195	443844
MYH7B	MYH7B,20,33585210,33585210,C,T	26.5188	0	0.00961538		R1214C	0.777778	Missense_Mutation												rs2284378	32588095	1e-08	1.16	997115
ADO	ADO,10,64565088,64565088,T,C	25.9155	0	0.00632911		I90T	0.555556	Missense_Mutation												rs10995190	64278682	1e-36	1.16	286406
MYH7B	MYH7B,20,33585277,33585277,C,A	25.793	0	0.00581395	rs540290584	A1236D	0.777778	Missense_Mutation						1	brca					rs2284378	32588095	1e-08	1.16	997182
FAM115A	FAM115A,7,143556003,143556003,G,A	25.4379	0	0.00454545		R383W	0.777778	Missense_Mutation												rs720475	144074929	7e-11	1.06	518926
SLC5A5	SLC5A5,19,17983162,17983162,T,G	25.3004	0	0.00413223		F12V	1	Missense_Mutation												rs2363956	17394124	2e-08	1.2195	589038
SIPA1	SIPA1,11,65414016,65414016,G,A	25.1212	0	0.00364964		R504Q	0.555556	Missense_Mutation												rs3903072	65583066	9e-12	1.05	169050
ATG2A	ATG2A,11,64671068,64671068,G,A	24.4055	0	0.00222222	rs543237129	R1177W	0.555556	Missense_Mutation												rs3903072	65583066	9e-12	1.05	911998
HAPLN4	HAPLN4,19,19369473,19369473,G,T	24.1055	0	0.00180505		P226T	0.666667	Missense_Mutation												rs4808801	18571141	5e-15	1.08	798332
CDC42BPG	CDC42BPG,11,64600784,64600784,G,A	24.0344	0	0.00171821	rs377421313	R884W	0.555556	Missense_Mutation												rs3903072	65583066	9e-12	1.05	982282
LSP1	LSP1,11,1902785,1902785,-,C	24.0001	0	0.00167785		E43fs	1	Frame_Shift_Ins												rs3817198	1909006	2e-11	1.07	6221
CDC42BPG	CDC42BPG,11,64600768,64600768,G,C	23.9247	0	0.00159236		P889R	0.888889	Missense_Mutation												rs3903072	65583066	9e-12	1.05	982298
MYH7B	MYH7B,20,33588849,33588849,G,A	23.8839	0	0.00154799		R1830Q	0.888889	Missense_Mutation												rs2284378	32588095	1e-08	1.16	1000754
ATG2A	ATG2A,11,64662899,64662899,C,T	23.8573	0	0.00151976	rs146530015	V1815M	0.555556	Missense_Mutation												rs3903072	65583066	9e-12	1.05	920167
SLC12A7	SLC12A7,5,1085356,1085356,G,A	23.8014	0	0.00146199	rs377464520	P303L	1	Missense_Mutation												rs10069690	1279790	5e-12	1.24	194434
SIPA1	SIPA1,11,65418133,65418133,C,-	23.7972	0	0.00145773		R1026fs	1	Frame_Shift_Del												rs3903072	65583066	9e-12	1.05	164933
MYO9B	MYO9B,19,17303576,17303576,C,T	23.793	0	0.00145349	rs571109213	R945W	0.888889	Missense_Mutation												rs8170	17389704	4e-13	1.26	86128
MKL1	MKL1,22,40814964,40814964,G,A	23.7598	0	0.00142045		P493L	0.888889	Missense_Mutation												rs6001930	40876234	9e-19	1.14	61270
ZDHHC24	ZDHHC24,11,66311414,66311414,C,T	23.7115	0	0.00137363		S107N	0.666667	Missense_Mutation												rs3903072	65583066	9e-12	1.05	728348
SSH3	SSH3,11,67077396,67077396,T,C	23.7115	0	0.00137363		F456L	1	Missense_Mutation												rs3903072	65583066	9e-12	1.05	1494330
NAALADL1	NAALADL1,11,64812885,64812885,G,A	23.6046	0	0.00127551		P694L	0.888889	Missense_Mutation						1	coadread	ID=COSM194140;OCCURENCE=1(large_intestine)				rs3903072	65583066	9e-12	1.05	770181
POLD4	POLD4,11,67120220,67120220,G,C	23.5936	0	0.00126582		P81A	0.666667	Missense_Mutation												rs3903072	65583066	9e-12	1.05	1537154
PROCR	PROCR,20,33762726,33762726,C,T	23.5718	0	0.00124688		R98C	0.555556	Missense_Mutation												rs2284378	32588095	1e-08	1.16	1174631
TPPP	TPPP,5,678010,678010,G,C	23.5469	0	0.00122549		R56G	0.555556	Missense_Mutation												rs10069690	1279790	5e-12	1.24	601780
FKBP8	FKBP8,19,18650369,18650369,C,T	23.4982	0	0.00118483		V152I	0.888889	Missense_Mutation						1	brca	ID=COSM3822354,COSM3822355;OCCURENCE=1(breast)				rs4808801	18571141	5e-15	1.08	79228
CCS	CCS,11,66366963,66366963,G,T	23.4249	0	0.00112613	rs185900251	G95V	1	Missense_Mutation												rs3903072	65583066	9e-12	1.05	783897
EMID1	EMID1,22,29654862,29654862,C,T	23.4249	0	0.00112613	rs145715265	R419W	1	Missense_Mutation												rs132390	29621477	3e-09	1.12	33385
ABHD8	ABHD8,19,17403522,17403522,G,T	23.3991	0	0.00110619		S423*	1	Nonsense_Mutation												rs2363956	17394124	2e-08	1.2195	9398
PCNXL3	PCNXL3,11,65387125,65387125,C,T	23.3707	0	0.0010846		P608L	0.555556	Missense_Mutation												rs3903072	65583066	9e-12	1.05	195941
SLC12A7	SLC12A7,5,1075586,1075586,T,C	23.3644	0	0.00107991		M623V	0.555556	Missense_Mutation												rs10069690	1279790	5e-12	1.24	204204
SLC12A7	SLC12A7,5,1075517,1075517,C,T	23.3613	0	0.00107759		G646S	0.555556	Missense_Mutation												rs10069690	1279790	5e-12	1.24	204273
SREBF2	SREBF2,22,42276862,42276862,G,A	23.3366	0	0.00105932		R635H	0.666667	Missense_Mutation												rs6001930	40876234	9e-19	1.14	1400628
SLC12A7	SLC12A7,5,1075570,1075570,G,A	23.3124	0	0.00104167	rs372681736	A628V	0.666667	Missense_Mutation						1	mm					rs10069690	1279790	5e-12	1.24	204220
NDUFA13	NDUFA13,19,19627067,19627067,A,C	23.2885	0	0.00102459		K7T	0.666667	Missense_Mutation												rs4808801	18571141	5e-15	1.08	1055926
ARG2	ARG2,14,68086804,68086804,A,G	23.2249	0	0.000980392		Q37R	1	Missense_Mutation												rs7149859	68066489	7e-07	1.22	20315
CAPN1	CAPN1,11,64973965,64973965,G,A	23.2221	0	0.000978474	rs201349372	R462H	0.888889	Missense_Mutation												rs3903072	65583066	9e-12	1.05	609101
SYT8	SYT8,11,1858452,1858452,C,T	23.2081	0	0.000968992		R334C	0.555556	Missense_Mutation												rs3817198	1909006	2e-11	1.07	50554
ADSL	ADSL,22,40742603,40742603,G,T	23.1969	0	0.000961538		R14L	0.777778	Missense_Mutation												rs6001930	40876234	9e-19	1.14	133631
GSS	GSS,20,33519782,33519782,C,T	23.1941	0	0.000959693		R330H	1	Missense_Mutation												rs2284378	32588095	1e-08	1.16	931687
EHBP1L1	EHBP1L1,11,65348582,65348582,C,T	23.1859	0	0.000954198		R230*	1	Nonsense_Mutation						1	coadread	ID=COSM268172;OCCURENCE=1(large_intestine)				rs3903072	65583066	9e-12	1.05	234484
ELL	ELL,19,18557264,18557264,T,G	23.164	0	0.00093985		E520A	0.666667	Missense_Mutation												rs4808801	18571141	5e-15	1.08	13877
PELI3	PELI3,11,66241362,66241362,G,A	23.1318	0	0.000919118		R162Q	0.777778	Missense_Mutation								ID=COSM1220188;OCCURENCE=1(large_intestine)				rs3903072	65583066	9e-12	1.05	658296
SGCA	SGCA,17,48245891,48245891,G,C	23.1318	0	0.000919118		R181P	0.888889	Missense_Mutation												rs2075555	48274291	8e-08	NA	28400
TMEM201	TMEM201,1,9656058,9656058,G,C	23.1212	0	0.000912409		G75A	0.666667	Missense_Mutation												rs616488	10566215	2e-10	1.1	910157
ADRBK1	ADRBK1,11,67051365,67051365,C,T	23.1134	0	0.000907441	rs544703775	A479V	0.555556	Missense_Mutation												rs3903072	65583066	9e-12	1.05	1468299
ELL	ELL,19,18555568,18555568,C,A	23.1029	0	0.000900901		W620C	0.555556	Missense_Mutation												rs4808801	18571141	5e-15	1.08	15573
TBC1D10C	TBC1D10C,11,67172591,67172591,G,A	23.0926	0	0.000894454	rs201081455	R63Q	0.666667	Missense_Mutation												rs3903072	65583066	9e-12	1.05	1589525
MAP1S	MAP1S,19,17836912,17836912,G,A	23.067	0	0.000878735		R240Q	0.555556	Missense_Mutation												rs2363956	17394124	2e-08	1.2195	442788
CASZ1	CASZ1,1,10720507,10720507,C,T	23.0444	0	0.000865052	rs146925296	D198N	0.555556	Missense_Mutation												rs616488	10566215	2e-10	1.1	154292
NXNL1	NXNL1,19,17571657,17571657,-,AACGATTCTCCTGCCTCAGCCTCCCAAGCAGCTGGGATTACAGGCGCCCACCACCAC	23.0221	0	0.000851789		R8delinsVVVGACNPSCLGG*	1	Nonsense_Mutation												rs2363956	17394124	2e-08	1.2195	177533
SYT12	SYT12,11,66802259,66802259,A,G	22.9857	0	0.000830565		R60G	0.555556	Missense_Mutation												rs3903072	65583066	9e-12	1.05	1219193
UNC13A	UNC13A,19,17759770,17759770,G,A	22.9857	0	0.000830565		A516V	0.555556	Missense_Mutation												rs2363956	17394124	2e-08	1.2195	365646
SLC5A5	SLC5A5,19,17983400,17983400,G,A	22.9761	0	0.000825083		C91Y	0.666667	Missense_Mutation												rs2363956	17394124	2e-08	1.2195	589276
PC	PC,11,66618651,66618651,T,C	22.9714	0	0.000822368		S695G	0.555556	Missense_Mutation												rs3903072	65583066	9e-12	1.05	1035585
BATF2	BATF2,11,64761958,64761958,G,A	22.9502	0	0.000810373		R35W	1	Missense_Mutation												rs3903072	65583066	9e-12	1.05	821108
TET2	TET2,4,106164793,106164793,T,C	22.9502	0	0.000810373		C1221R	0.555556	Missense_Mutation		yes			yes			ID=COSM144543;OCCURENCE=1(haematopoietic_and_lymphoid_tissue)				rs9790517	106084778	4e-08	1.05	80015
NF2	NF2,22,30069387,30069387,C,T	22.9362	0	0.000802568		R335C	0.777778	Missense_Mutation	yes	yes			yes			ID=COSM1592913,COSM1033212;OCCURENCE=2(endometrium)				rs132390	29621477	3e-09	1.12	447910
CYP2D6	CYP2D6,22,42522898,42522898,G,A	22.9316	0	0.0008		Q373*	1	Nonsense_Mutation												rs6001930	40876234	9e-19	1.14	1646664
UNC13A	UNC13A,19,17737567,17737599,GACACACTCTTCAATGTGCGGCTGGAAGCTGGG,-	22.9293	0	0.000798722		S1307fs	1	Frame_Shift_Del												rs2363956	17394124	2e-08	1.2195	343443
IFI30	IFI30,19,18288668,18288668,C,G	22.9178	0	0.000792393		P234A	0.555556	Missense_Mutation												rs2363956	17394124	2e-08	1.2195	894544
MYH7B	MYH7B,20,33580910,33580910,G,A	22.9155	0	0.000791139		R772H	0.777778	Missense_Mutation												rs2284378	32588095	1e-08	1.16	992815
RNASEH2C	RNASEH2C,11,65487547,65487547,C,T	22.9087	0	0.000787402		G146E	0.666667	Missense_Mutation												rs3903072	65583066	9e-12	1.05	95519
SMG9	SMG9,19,44235761,44235761,C,T	22.9064	0	0.000786164		R517H	0.666667	Missense_Mutation												rs3760982	44286513	2e-10	1.06	50752
CDC42BPG	CDC42BPG,11,64595074,64595074,G,A	22.8951	0	0.000780031		L1359F	0.555556	Missense_Mutation												rs3903072	65583066	9e-12	1.05	987992
PDE4C	PDE4C,19,18333008,18333008,C,T	22.8951	0	0.000780031		R91H	0.888889	Missense_Mutation												rs2363956	17394124	2e-08	1.2195	938884
COMP	COMP,19,18898380,18898380,C,T	22.8929	0	0.000778816		R352Q	0.555556	Missense_Mutation												rs4808801	18571141	5e-15	1.08	327239
MYH7B	MYH7B,20,33577579,33577579,A,G	22.8861	0	0.000775194		M584V	0.555556	Missense_Mutation												rs2284378	32588095	1e-08	1.16	989484
SEC14L3	SEC14L3,22,30857621,30857621,A,G	22.8839	0	0.000773994		Y278H	0.555556	Missense_Mutation												rs132390	29621477	3e-09	1.12	1236144
COL1A1	COL1A1,17,48263191,48263191,C,T	22.8817	0	0.000772798	rs146035171	R1399H	0.888889	Missense_Mutation						1	cellline					rs2075555	48274291	8e-08	NA	11100
SLC6A19	SLC6A19,5,1212431,1212431,G,C	22.8817	0	0.000772798	rs201694226	E165D	0.555556	Missense_Mutation												rs10069690	1279790	5e-12	1.24	67359
AMPD1	AMPD1,1,115218614,115218614,G,A	22.8794	0	0.000771605	rs587779370	R496C	1	Missense_Mutation								ID=COSM3471647,COSM3471646;OCCURENCE=1(pancreas)				rs2774307	114670969	8e-06	1.3	547645
KCNH7	KCNH7,2,163693244,163693244,T,A	22.8794	0	0.000771605		Q37L	0.777778	Missense_Mutation												rs148760487	163778613	2e-08	1.88	85369
MYH7B	MYH7B,20,33570270,33570270,C,A	22.875	0	0.000769231		S221*	1	Nonsense_Mutation												rs2284378	32588095	1e-08	1.16	982175
EP300	EP300,22,41574319,41574319,G,A	22.875	0	0.000769231		G2202S	0.555556	Missense_Mutation	yes	yes		yes	yes							rs6001930	40876234	9e-19	1.14	698085
SF3B2	SF3B2,11,65825595,65825595,G,A	22.8728	0	0.000768049		R283H	0.555556	Missense_Mutation		yes		yes								rs3903072	65583066	9e-12	1.05	242529
ANKLE1	ANKLE1,19,17395002,17395002,C,T	22.8683	0	0.000765697	rs560635345	Q452*	1	Nonsense_Mutation												rs2363956	17394124	2e-08	1.2195	878
MYH7B	MYH7B,20,33570275,33570275,G,T	22.8661	0	0.000764526		A223S	0.777778	Missense_Mutation												rs2284378	32588095	1e-08	1.16	982180
MYH7B	MYH7B,20,33577624,33577624,G,A	22.8639	0	0.000763359	rs539794631	D599N	0.555556	Missense_Mutation												rs2284378	32588095	1e-08	1.16	989529
MYH7B	MYH7B,20,33577664,33577664,G,A	22.8639	0	0.000763359		R612Q	0.555556	Missense_Mutation						1	stad					rs2284378	32588095	1e-08	1.16	989569
PLEKHH1	PLEKHH1,14,68038598,68038598,A,C	22.8617	0	0.000762195		S522R	0.666667	Missense_Mutation												rs7149859	68066489	7e-07	1.22	27891
TBC1D10A	TBC1D10A,22,30695531,30695531,G,A	22.8617	0	0.000762195		R114W	0.555556	Missense_Mutation												rs132390	29621477	3e-09	1.12	1074054
MYH7B	MYH7B,20,33589857,33589857,G,A	22.8551	0	0.000758725	rs571968878	R1970Q	0.777778	Missense_Mutation												rs2284378	32588095	1e-08	1.16	1001762
ERGIC3	ERGIC3,20,34130279,34130279,C,A	22.8551	0	0.000758725		Y59*	1	Nonsense_Mutation												rs2284378	32588095	1e-08	1.16	1542184
MYH7B	MYH7B,20,33572516,33572516,G,T	22.8508	0	0.00075643		G258W	0.888889	Missense_Mutation												rs2284378	32588095	1e-08	1.16	984421
DFFA	DFFA,1,10523562,10523562,C,T	22.8464	0	0.000754148	rs574523820	R186H	0.666667	Missense_Mutation						1	cellline					rs616488	10566215	2e-10	1.1	42653
CEP250	CEP250,20,34054825,34054825,G,A	22.8464	0	0.000754148	rs201927235	R176H	0.666667	Missense_Mutation												rs2284378	32588095	1e-08	1.16	1466730
NIPSNAP1	NIPSNAP1,22,29965224,29965224,C,G	22.8442	0	0.000753012		V89L	0.555556	Missense_Mutation												rs132390	29621477	3e-09	1.12	343747
COLGALT1	COLGALT1,19,17671182,17671182,A,C	22.8421	0	0.00075188		K133Q	0.777778	Missense_Mutation												rs2363956	17394124	2e-08	1.2195	277058
COL1A1	COL1A1,17,48264061,48264061,G,A	22.8399	0	0.000750751		R1252C	0.888889	Missense_Mutation												rs2075555	48274291	8e-08	NA	10230
ZFHX4	ZFHX4,8,77618625,77618625,C,T	22.8399	0	0.000750751		R768W	0.555556	Missense_Mutation												rs2943559	76417937	6e-15	1.13	1200688
KLC2	KLC2,11,66031349,66031349,G,A	22.8377	0	0.000749625		V213I	0.666667	Missense_Mutation												rs3903072	65583066	9e-12	1.05	448283
COLGALT1	COLGALT1,19,17671200,17671200,C,T	22.8377	0	0.000749625	rs143978619	R139C	1	Missense_Mutation												rs2363956	17394124	2e-08	1.2195	277076
SGCA	SGCA,17,48246600,48246600,G,A	22.8356	0	0.000748503		W244*	1	Nonsense_Mutation						1	brca	ID=COSM3819921,COSM3819920;OCCURENCE=1(breast)				rs2075555	48274291	8e-08	NA	27691
LIF	LIF,22,30639940,30639940,C,A	22.8356	0	0.000748503		G44*	1	Nonsense_Mutation												rs132390	29621477	3e-09	1.12	1018463
RAD9A	RAD9A,11,67160162,67160162,A,G	22.8334	0	0.000747384		Y48C	0.555556	Missense_Mutation			yes									rs3903072	65583066	9e-12	1.05	1577096
SLC5A5	SLC5A5,19,17988636,17988636,G,A	22.8334	0	0.000747384	rs527624357	R268H	1	Missense_Mutation												rs2363956	17394124	2e-08	1.2195	594512
NEK10	NEK10,3,27346391,27346391,C,T	22.8334	0	0.000747384		G292E	0.666667	Missense_Mutation												rs653465	27343644	5e-12	1.18	2747
PIP4K2A	PIP4K2A,10,22856796,22856796,G,T	22.8291	0	0.000745156		A221D	0.777778	Missense_Mutation												rs11814448	22315843	9e-16	1.26	540953
ANO8	ANO8,19,17441686,17441686,G,A	22.8291	0	0.000745156		T315M	0.555556	Missense_Mutation						1	stad					rs2363956	17394124	2e-08	1.2195	47562
PIGU	PIGU,20,33222472,33222472,G,A	22.8291	0	0.000745156		T159I	0.777778	Missense_Mutation												rs2284378	32588095	1e-08	1.16	634377
GRIK1	GRIK1,21,30959761,30959761,G,T	22.8291	0	0.000745156		P558H	1	Missense_Mutation												rs458685	31177511	6e-06	NA	217750
XPNPEP3	XPNPEP3,22,41277818,41277818,A,G	22.8291	0	0.000745156		R76G	1	Missense_Mutation												rs6001930	40876234	9e-19	1.14	401584
PPA2	PPA2,4,106307788,106307788,T,C	22.8291	0	0.000745156		N126S	0.666667	Missense_Mutation												rs9790517	106084778	4e-08	1.05	223010
SLC6A18	SLC6A18,5,1244461,1244461,G,A	22.8291	0	0.000745156	rs369797351	G490D	0.666667	Missense_Mutation												rs10069690	1279790	5e-12	1.24	35329
DHTKD1	DHTKD1,10,12139937,12139937,C,G	22.827	0	0.000744048		S538C	0.666667	Missense_Mutation												rs12358475	11848792	2e-06	1.33	291145
AP1B1	AP1B1,22,29747203,29747203,C,T	22.827	0	0.000744048		R371Q	0.666667	Missense_Mutation												rs132390	29621477	3e-09	1.12	125726
ZMAT5	ZMAT5,22,30144472,30144472,C,A	22.827	0	0.000744048		R21L	0.888889	Missense_Mutation												rs132390	29621477	3e-09	1.12	522995
ADSL	ADSL,22,40760284,40760284,T,C	22.827	0	0.000744048		I369T	1	Missense_Mutation												rs6001930	40876234	9e-19	1.14	115950
SLC25A17	SLC25A17,22,41190545,41190545,A,T	22.827	0	0.000744048		L52H	1	Missense_Mutation												rs6001930	40876234	9e-19	1.14	314311
CLPTM1L	CLPTM1L,5,1334448,1334448,T,C	22.827	0	0.000744048		N283D	0.666667	Missense_Mutation												rs10069690	1279790	5e-12	1.24	54658
NNT	NNT,5,43645477,43645477,C,T	22.827	0	0.000744048		P437S	0.888889	Missense_Mutation												rs4415084	44662515	8e-11	1.17	1017038
DENND2C	DENND2C,1,115151483,115151483,G,A	22.8248	0	0.000742942	rs561912187	R404C	0.555556	Missense_Mutation												rs2774307	114670969	8e-06	1.3	480514
PDE4DIP	PDE4DIP,1,144854571,144854571,A,G	22.8248	0	0.000742942	rs201615092	L2300P	0.555556	Missense_Mutation												rs11249433	121280613	2e-26	1.16	23573958
PDE4DIP	PDE4DIP,1,144931499,144931499,C,-	22.8248	0	0.000742942		R70fs	1	Frame_Shift_Del												rs11249433	121280613	2e-26	1.16	23650886
ECHDC3	ECHDC3,10,11797600,11797600,C,T	22.8248	0	0.000742942		P195L	0.777778	Missense_Mutation												rs12358475	11848792	2e-06	1.33	51192
DHTKD1	DHTKD1,10,12126673,12126673,C,T	22.8248	0	0.000742942	rs141125831	R149W	0.666667	Missense_Mutation						1	coadread	ID=COSM180987;OCCURENCE=1(large_intestine)				rs12358475	11848792	2e-06	1.33	277881
DNAJC1	DNAJC1,10,22094953,22094953,G,C	22.8248	0	0.000742942		R352G	1	Missense_Mutation												rs7072776	22032942	4e-14	1.07	62011
FGFR2	FGFR2,10,123278285,123278285,G,A	22.8248	0	0.000742942		A333V	0.777778	Missense_Mutation	yes	yes		yes								rs2912780	123337117	4e-06	1.302	58832
NAALADL1	NAALADL1,11,64824854,64824854,G,A	22.8248	0	0.000742942		R198C	0.666667	Missense_Mutation						1	cellline	ID=COSM1676168;OCCURENCE=1(large_intestine)				rs3903072	65583066	9e-12	1.05	758212
EIF1AD	EIF1AD,11,65767578,65767578,G,A	22.8248	0	0.000742942	rs35497370	R48C	0.666667	Missense_Mutation												rs3903072	65583066	9e-12	1.05	184512
FBN1	FBN1,15,48773920,48773920,G,A	22.8248	0	0.000742942		T1299M	1	Missense_Mutation												rs1876206	48900586	6e-06	NA	126666
COLGALT1	COLGALT1,19,17690300,17690300,C,T	22.8248	0	0.000742942		R426W	0.777778	Missense_Mutation						1	skcm					rs2363956	17394124	2e-08	1.2195	296176
SUGP1	SUGP1,19,19413093,19413093,G,A	22.8248	0	0.000742942	rs144812014	R290C	0.666667	Missense_Mutation												rs4808801	18571141	5e-15	1.08	841952
CILP2	CILP2,19,19653724,19653724,A,C	22.8248	0	0.000742942		Q307P	0.666667	Missense_Mutation												rs4808801	18571141	5e-15	1.08	1082583
RAPGEF4	RAPGEF4,2,173885361,173885361,A,T	22.8248	0	0.000742942		K504I	0.666667	Missense_Mutation												rs1550623	174212894	3e-08	1.06	327533
CPNE1	CPNE1,20,34220563,34220563,A,C	22.8248	0	0.000742942	rs114166030	L62R	0.555556	Missense_Mutation												rs2284378	32588095	1e-08	1.16	1632468
RBM12	RBM12,20,34242688,34242688,G,A	22.8248	0	0.000742942		P186L	0.555556	Missense_Mutation												rs2284378	32588095	1e-08	1.16	1654593
PHF20	PHF20,20,34487475,34487475,C,G	22.8248	0	0.000742942		P489R	0.555556	Missense_Mutation												rs2284378	32588095	1e-08	1.16	1899380
PHF20	PHF20,20,34502064,34502079,CCCGCAGCTTCATGGC,-	22.8248	0	0.000742942		S590fs	1	Frame_Shift_Del												rs2284378	32588095	1e-08	1.16	1913969
GRIK1	GRIK1,21,30959825,30959825,C,G	22.8248	0	0.000742942	rs151304866	G537R	1	Missense_Mutation												rs458685	31177511	6e-06	NA	217686
AP1B1	AP1B1,22,29750694,29750694,C,T	22.8248	0	0.000742942		E295K	0.666667	Missense_Mutation												rs132390	29621477	3e-09	1.12	129217
NEFH	NEFH,22,29885899,29885899,A,G	22.8248	0	0.000742942		K757R	0.666667	Missense_Mutation												rs132390	29621477	3e-09	1.12	264422
THOC5	THOC5,22,29945118,29945118,T,G	22.8248	0	0.000742942		K7Q	0.666667	Missense_Mutation												rs132390	29621477	3e-09	1.12	323641
SMDT1	SMDT1,22,42477947,42477947,C,T	22.8248	0	0.000742942	rs146799814	R69C	0.666667	Missense_Mutation												rs6001930	40876234	9e-19	1.14	1601713
NDUFA6	NDUFA6,22,42482261,42482261,G,A	22.8248	0	0.000742942		R131W	0.888889	Missense_Mutation						1	coadread	ID=COSM1216912;OCCURENCE=1(large_intestine)				rs6001930	40876234	9e-19	1.14	1606027
GHR	GHR,5,42689036,42689036,C,T	22.8248	0	0.000742942	rs121909358	R39*	1	Nonsense_Mutation												rs4415084	44662515	8e-11	1.17	1973479
MIER3	MIER3,5,56219584,56219584,G,A	22.8248	0	0.000742942		R382W	0.666667	Missense_Mutation												rs12655019	56195790	3e-10	1.27	23794
ARHGEF5	ARHGEF5,7,144075893,144075893,C,T	22.8248	0	0.000742942		R1524*	1	Nonsense_Mutation						3	esca|skcm|ucec	ID=COSM1086934;OCCURENCE=1(endometrium),1(oesophagus)				rs720475	144074929	7e-11	1.06	964
KRTAP5-4	KRTAP5-4,11,1643225,1643226,GG,-	7.80499	0.0001597	0.0357143		S33fs	1	Frame_Shift_Del												rs3817198	1909006	2e-11	1.07	265781
PIK3R2	PIK3R2,19,18266970,18266970,G,A	7.10628	0.000259202	0.0357143		R94H	0.555556	Missense_Mutation						1	cellline					rs2363956	17394124	2e-08	1.2195	872846
TNRC6B	TNRC6B,22,40657877,40657877,G,T	6.64153	1.91146e-05	0.0019084		A53S	0.555556	Missense_Mutation												rs6001930	40876234	9e-19	1.14	218357
NDUFA13	NDUFA13,19,19627127,19627127,G,C	6.52081	1.86477e-05	0.00171233		R27P	0.666667	Missense_Mutation												rs4808801	18571141	5e-15	1.08	1055986
MYH7B	MYH7B,20,33588362,33588362,G,A	6.5015	5.46388e-05	0.0049505	rs369540637	R1725H	0.888889	Missense_Mutation												rs2284378	32588095	1e-08	1.16	1000267
KRTAP5-5	KRTAP5-5,11,1651228,1651228,-,TGTGG	6.40639	0.000154107	0.0130719		A53fs	1	Frame_Shift_Ins												rs3817198	1909006	2e-11	1.07	257778
CORO1B	CORO1B,11,67209552,67209552,C,T	6.35508	1.85653e-05	0.00151976		R70H	0.777778	Missense_Mutation						2	brca|coadread	ID=COSM1202095,COSM3810220,COSM2041994;OCCURENCE=1(breast),1(large_intestine)				rs3903072	65583066	9e-12	1.05	1626486
DDX49	DDX49,19,19030586,19030586,G,C	6.07849	1.87786e-05	0.00126904		W12C	0.666667	Missense_Mutation												rs4808801	18571141	5e-15	1.08	459445
FAM129C	FAM129C,19,17651276,17651276,T,C	5.819	6.41794e-05	0.00362319	rs113762390	L383P	0.666667	Missense_Mutation												rs2363956	17394124	2e-08	1.2195	257152
CABP2	CABP2,11,67289441,67289441,G,A	5.72725	2.01244e-05	0.0010661		R76W	0.555556	Missense_Mutation												rs3903072	65583066	9e-12	1.05	1706375
NEFH	NEFH,22,29881809,29881809,C,T	5.61876	1.52784e-05	0.000750751		A394V	0.888889	Missense_Mutation						1	paad					rs132390	29621477	3e-09	1.12	260332
USHBP1	USHBP1,19,17366333,17366333,C,T	5.60798	1.88452e-05	0.000919118		R454Q	0.555556	Missense_Mutation												rs8170	17389704	4e-13	1.26	23371
PPA2	PPA2,4,106367604,106367604,A,T	5.60591	1.52774e-05	0.000744048		L126Q	0.777778	Missense_Mutation												rs9790517	106084778	4e-08	1.05	282826
PTPN22	PTPN22,1,114397665,114397665,G,A	5.60436	1.53395e-05	0.000746269	rs34590413	R183*	1	Nonsense_Mutation												rs11552449	114448389	2e-08	1.07	50724
PELI3	PELI3,11,66240755,66240755,A,G	5.54649	1.85089e-05	0.000865052		D60G	0.666667	Missense_Mutation												rs3903072	65583066	9e-12	1.05	657689
ARRDC2	ARRDC2,19,18119160,18119160,A,G	5.52286	5.63465e-05	0.00259067	rs553414947	D14G	0.555556	Missense_Mutation												rs2363956	17394124	2e-08	1.2195	725036
EP300	EP300,22,41489037,41489037,C,G	5.51432	1.84475e-05	0.00084317		P10R	0.777778	Missense_Mutation	yes	yes		yes	yes							rs6001930	40876234	9e-19	1.14	612803
CAPN1	CAPN1,11,64977321,64977321,G,C	5.47879	1.87494e-05	0.00083612		R599P	0.555556	Missense_Mutation												rs3903072	65583066	9e-12	1.05	605745
BBS1	BBS1,11,66297334,66297334,C,T	5.47268	1.85192e-05	0.000822368	rs577426256	R462C	0.777778	Missense_Mutation	yes					1	lgg					rs3903072	65583066	9e-12	1.05	714268
SYVN1	SYVN1,11,64896178,64896178,-,G	5.42113	5.74845e-05	0.00246305		R534fs	1	Frame_Shift_Ins								ID=COSM1288318;OCCURENCE=1(autonomic_ganglia)				rs3903072	65583066	9e-12	1.05	686888
PPP1CA	PPP1CA,11,67166031,67166031,C,T	5.41961	1.84836e-05	0.000791139		R279H	0.555556	Missense_Mutation												rs3903072	65583066	9e-12	1.05	1582965
CARNS1	CARNS1,11,67191551,67191551,C,G	5.39856	1.8785e-05	0.000792393		Q655E	0.666667	Missense_Mutation												rs3903072	65583066	9e-12	1.05	1608485
CATSPER1	CATSPER1,11,65788976,65788976,C,G	5.39645	1.88722e-05	0.000794913		R561P	0.777778	Missense_Mutation												rs3903072	65583066	9e-12	1.05	205910
DENND2C	DENND2C,1,115168586,115168586,C,T	5.38661	1.85014e-05	0.000773994	rs147242882	R7H	0.555556	Missense_Mutation												rs2774307	114670969	8e-06	1.3	497617
USE1	USE1,19,17330600,17330600,G,A	5.38425	1.85605e-05	0.000775194	rs201756687	R253Q	0.555556	Missense_Mutation												rs8170	17389704	4e-13	1.26	59104
MYH7B	MYH7B,20,33577609,33577609,C,T	5.37841	1.84074e-05	0.000765697	rs569317507	R594W	0.555556	Missense_Mutation												rs2284378	32588095	1e-08	1.16	989514
BRD9	BRD9,5,878555,878555,A,C	5.36137	1.84006e-05	0.00075643		S343A	0.555556	Missense_Mutation												rs10069690	1279790	5e-12	1.24	401235
EMID1	EMID1,22,29611565,29611565,A,T	5.35669	1.84047e-05	0.000754148	rs149213055	T89S	0.555556	Missense_Mutation												rs132390	29621477	3e-09	1.12	9912
ADAM30	ADAM30,1,120437440,120437440,C,G	5.3542	1.84087e-05	0.000753012		C507S	0.666667	Missense_Mutation												rs11249433	121280613	2e-26	1.16	843173
MTMR3	MTMR3,22,30414054,30414054,C,A	5.35236	1.85439e-05	0.000757576		L605M	1	Missense_Mutation												rs132390	29621477	3e-09	1.12	792577
AP1B1	AP1B1,22,29730321,29730321,C,T	5.35154	1.84427e-05	0.000753012		D721N	0.666667	Missense_Mutation												rs132390	29621477	3e-09	1.12	108844
DDX49	DDX49,19,19035507,19035507,C,T	5.34823	1.8402e-05	0.000749625		R310W	0.888889	Missense_Mutation						1	stad					rs4808801	18571141	5e-15	1.08	464366
AP1B1	AP1B1,22,29746132,29746132,G,A	5.34582	1.84604e-05	0.000750751		A388V	0.555556	Missense_Mutation												rs132390	29621477	3e-09	1.12	124655
OLFML3	OLFML3,1,114523768,114523768,C,T	5.34382	1.84584e-05	0.000749625		R139*	1	Nonsense_Mutation												rs11552449	114448389	2e-08	1.07	75379
PIK3C2B	PIK3C2B,1,204438071,204438071,-,G	5.34367	1.85436e-05	0.000753012		R287fs	1	Frame_Shift_Ins						9	cellline|gbm|paad|sclc	ID=COSM1338089;OCCURENCE=2(large_intestine)				rs2290854	204516025	1e-07	1.13	77954
NAALADL1	NAALADL1,11,64813583,64813583,G,T	5.34366	1.84604e-05	0.000749625		P620H	0.555556	Missense_Mutation												rs3903072	65583066	9e-12	1.05	769483
TM7SF2	TM7SF2,11,64882966,64882966,C,T	5.34149	1.84054e-05	0.000746269		T304I	1	Missense_Mutation												rs3903072	65583066	9e-12	1.05	700100
CLSTN1	CLSTN1,1,9791938,9791938,G,A	5.33944	1.8404e-05	0.000745156		T805M	0.555556	Missense_Mutation												rs616488	10566215	2e-10	1.1	774277
BRCA2	BRCA2,13,32972525,32972525,C,T	5.33944	1.8404e-05	0.000745156	rs56121817	P3292L	0.666667	Missense_Mutation	yes	yes	yes		yes							rs11571833	32972626	5e-08	1.52	101
PBX4	PBX4,19,19681432,19681432,C,T	5.33897	1.84101e-05	0.000745156		R135Q	0.666667	Missense_Mutation												rs4808801	18571141	5e-15	1.08	1110291
NEFH	NEFH,22,29884975,29884975,A,G	5.33645	1.84148e-05	0.000744048		K449R	0.888889	Missense_Mutation												rs132390	29621477	3e-09	1.12	263498
CLSTN1	CLSTN1,1,9795598,9795598,G,A	5.33542	1.84006e-05	0.000742942	rs143807802	H594Y	0.666667	Missense_Mutation												rs616488	10566215	2e-10	1.1	770617
SYT6	SYT6,1,114680236,114680236,C,T	5.33526	1.84026e-05	0.000742942		D233N	0.555556	Missense_Mutation												rs2774307	114670969	8e-06	1.3	9267
PPP1R15B	PPP1R15B,1,204375365,204375365,G,A	5.33526	1.84026e-05	0.000742942		A666V	0.666667	Missense_Mutation												rs2290854	204516025	1e-07	1.13	140660
CNBD2	CNBD2,20,34572607,34572607,C,T	5.33526	1.84026e-05	0.000742942	rs138969375	T208M	1	Missense_Mutation												rs2284378	32588095	1e-08	1.16	1984512
CCS	CCS,11,66372813,66372813,C,T	5.33522	1.86525e-05	0.000753012	rs140345138	R165C	0.666667	Missense_Mutation												rs3903072	65583066	9e-12	1.05	789747
SF3A1	SF3A1,22,30733026,30733026,G,A	5.33515	1.8404e-05	0.000742942		R699C	0.555556	Missense_Mutation								ID=COSM1033254;OCCURENCE=1(endometrium)				rs132390	29621477	3e-09	1.12	1111549
CLSTN1	CLSTN1,1,9815290,9815290,C,T	5.3351	1.84047e-05	0.000742942		G98R	1	Missense_Mutation												rs616488	10566215	2e-10	1.1	750925
DUSP18	DUSP18,22,31059662,31059662,C,T	5.33494	1.84067e-05	0.000742942	rs202138261	R110H	1	Missense_Mutation						1	stad					rs132390	29621477	3e-09	1.12	1438185
RAD51B	RAD51B,14,68352609,68352609,G,A	5.3349	1.84345e-05	0.000744048	rs548280411	R159H	0.555556	Missense_Mutation			yes			1	cellline					rs7149859	68066489	7e-07	1.22	286120
DUSP18	DUSP18,22,31059642,31059642,C,T	5.33488	1.84074e-05	0.000742942		A117T	0.888889	Missense_Mutation												rs132390	29621477	3e-09	1.12	1438165
SEC14L3	SEC14L3,22,30866557,30866557,C,A	5.33467	1.84101e-05	0.000742942		V23F	0.555556	Missense_Mutation												rs132390	29621477	3e-09	1.12	1245080
MRPS30	MRPS30,5,44811233,44811233,C,T	5.33443	1.84132e-05	0.000742942	rs201364888	R242*	1	Nonsense_Mutation						2	ucec	ID=COSM1595368,COSM1068474;OCCURENCE=2(endometrium)				rs7716600	44875005	7e-07	1.24	63772
ZFYVE26	ZFYVE26,14,68252945,68252945,G,A	5.33247	1.84932e-05	0.000745156	rs374605354	R1009W	0.666667	Missense_Mutation												rs7149859	68066489	7e-07	1.22	186456
MKL1	MKL1,22,40825717,40825717,C,A	5.33163	1.85316e-05	0.000746269		R65I	1	Missense_Mutation												rs6001930	40876234	9e-19	1.14	50517
ZFYVE26	ZFYVE26,14,68249845,68249845,G,C	5.33142	1.85343e-05	0.000746269		R1342G	0.666667	Missense_Mutation												rs7149859	68066489	7e-07	1.22	183356
CATSPER1	CATSPER1,11,65793654,65793654,A,T	5.3309	1.84584e-05	0.000742942		F66Y	0.777778	Missense_Mutation												rs3903072	65583066	9e-12	1.05	210588
NNT	NNT,5,43619172,43619172,G,A	5.3196	1.86867e-05	0.000746269		R213H	0.888889	Missense_Mutation												rs4415084	44662515	8e-11	1.17	1043343
DHTKD1	DHTKD1,10,12154910,12154910,T,G	5.31827	1.86206e-05	0.000742942		S722R	0.888889	Missense_Mutation												rs12358475	11848792	2e-06	1.33	306118
PIGU	PIGU,20,33176411,33176411,G,A	5.30423	1.88026e-05	0.000742942		R210W	0.555556	Missense_Mutation												rs2284378	32588095	1e-08	1.16	588316
C11ORF85	C11ORF85,11,64717892,64717892,C,T	5.3019	1.88331e-05	0.000742942	rs375342082	R53H	0.555556	Missense_Mutation												rs3903072	65583066	9e-12	1.05	865174
IFI30	IFI30,19,18285943,18285943,C,T	5.24798	2.06552e-05	0.000784929		R76*	1	Nonsense_Mutation												rs2363956	17394124	2e-08	1.2195	891819
PCNXL3	PCNXL3,11,65384771,65384771,C,T	5.12567	2.27687e-05	0.000794913	rs373871960	P131L	0.555556	Missense_Mutation												rs3903072	65583066	9e-12	1.05	198295
ADSL	ADSL,22,40742594,40742594,A,T	5.06802	2.98704e-05	0.001002	rs368501116	D11V	0.777778	Missense_Mutation												rs6001930	40876234	9e-19	1.14	133640
ARHGEF5	ARHGEF5,7,144071850,144071850,G,A	5.05252	3.15856e-05	0.00104822		R1389H	1	Missense_Mutation												rs720475	144074929	7e-11	1.06	3079
SLC12A7	SLC12A7,5,1064287,1064287,G,A	4.93462	3.73274e-05	0.00114155		R840C	1	Missense_Mutation						1	prad	ID=COSM247351;OCCURENCE=1(prostate)				rs10069690	1279790	5e-12	1.24	215503
GSS	GSS,20,33519777,33519777,G,A	4.68433	3.7183e-05	0.000956023	rs568602749	R332C	1	Missense_Mutation												rs2284378	32588095	1e-08	1.16	931682
ADSL	ADSL,22,40757582,40757582,C,T	4.60815	3.0553e-05	0.000745156	rs202064195	P318L	0.888889	Missense_Mutation												rs6001930	40876234	9e-19	1.14	118652
NEFH	NEFH,22,29879493,29879493,C,T	4.59237	3.688e-05	0.00088968		T338I	1	Missense_Mutation												rs132390	29621477	3e-09	1.12	258016
DPP3	DPP3,11,66276556,66276556,-,CC	4.56136	3.74813e-05	0.000884956		D653fs	1	Frame_Shift_Ins												rs3903072	65583066	9e-12	1.05	693490
SGSM3	SGSM3,22,40802590,40802590,G,A	4.53044	5.75418e-05	0.00132979		R307H	0.666667	Missense_Mutation												rs6001930	40876234	9e-19	1.14	73644
SLC6A18	SLC6A18,5,1235647,1235647,G,A	4.4235	3.68094e-05	0.000789889	rs150299137	R164Q	0.888889	Missense_Mutation												rs10069690	1279790	5e-12	1.24	44143
PIK3C2B	PIK3C2B,1,204394015,204394015,A,C	4.39616	7.49092e-05	0.00157729		F1624V	0.666667	Missense_Mutation												rs2290854	204516025	1e-07	1.13	122010
COL1A1	COL1A1,17,48263192,48263192,G,A	4.39099	3.68338e-05	0.000772798		R1399C	0.888889	Missense_Mutation												rs2075555	48274291	8e-08	NA	11099
SLC9A3	SLC9A3,5,476357,476357,T,G	4.35819	3.6827e-05	0.000755287		K667T	0.555556	Missense_Mutation												rs10069690	1279790	5e-12	1.24	803433
SLC9A3	SLC9A3,5,476358,476358,T,C	4.35813	3.68283e-05	0.000755287		K667E	0.555556	Missense_Mutation												rs10069690	1279790	5e-12	1.24	803432
CYP2D6	CYP2D6,22,42523583,42523583,T,C	4.34659	3.70124e-05	0.000753012	rs144982467	M296V	0.555556	Missense_Mutation												rs6001930	40876234	9e-19	1.14	1647349
KIF1B	KIF1B,1,10421844,10421844,G,A	4.34176	3.68039e-05	0.000746269	rs149417293	R1376H	0.555556	Missense_Mutation												rs616488	10566215	2e-10	1.1	144371
BBS1	BBS1,11,66288820,66288820,G,A	4.33969	3.68568e-05	0.000746269	rs375949076	R268H	0.888889	Missense_Mutation	yes											rs3903072	65583066	9e-12	1.05	705754
MYH7B	MYH7B,20,33575025,33575025,A,G	4.33929	3.68121e-05	0.000745156		H403R	0.777778	Missense_Mutation												rs2284378	32588095	1e-08	1.16	986930
EP300	EP300,22,41573052,41573052,C,G	4.33709	3.68134e-05	0.000744048		C1779W	1	Missense_Mutation	yes	yes		yes	yes							rs6001930	40876234	9e-19	1.14	696818
OR2A25	OR2A25,7,143771413,143771413,A,G	4.33531	3.68039e-05	0.000742942		Y34C	0.555556	Missense_Mutation												rs720475	144074929	7e-11	1.06	303516
OR2A5	OR2A5,7,143747859,143747859,G,A	4.33526	3.68053e-05	0.000742942	rs372476887	R122Q	0.777778	Missense_Mutation						1	skcm					rs720475	144074929	7e-11	1.06	327070
PDE4DIP	PDE4DIP,1,144879312,144879312,G,A	4.33515	3.6808e-05	0.000742942	rs371331495	R1380W	0.555556	Missense_Mutation								ID=COSM3849245,COSM3849246,COSM3849247;OCCURENCE=1(pancreas)				rs11249433	121280613	2e-26	1.16	23598699
ACSS2	ACSS2,20,33509227,33509227,C,T	4.33494	3.68134e-05	0.000742942	rs373930264	R363C	0.666667	Missense_Mutation												rs2284378	32588095	1e-08	1.16	921132
CCS	CCS,11,66366682,66366682,G,A	4.33292	3.70302e-05	0.000746269	rs61731812	G70R	1	Missense_Mutation												rs3903072	65583066	9e-12	1.05	783616
NNT	NNT,5,43644867,43644867,C,T	4.33149	3.69017e-05	0.000742942	rs368777391	T418M	0.888889	Missense_Mutation												rs4415084	44662515	8e-11	1.17	1017648
CRISPLD1	CRISPLD1,8,75937828,75937828,G,A	4.3284	3.70357e-05	0.000744048		R245H	1	Missense_Mutation												rs6472903	76230301	2e-17	1.1	292473
MKL1	MKL1,22,40825716,40825716,T,A	4.32068	3.76265e-05	0.00075188		R65S	1	Missense_Mutation												rs6001930	40876234	9e-19	1.14	50518
EHBP1L1	EHBP1L1,11,65346602,65346602,C,G	4.29067	5.79307e-05	0.00113379	rs373597221	S53C	0.888889	Missense_Mutation												rs3903072	65583066	9e-12	1.05	236464
KRTAP5-4	KRTAP5-4,11,1643228,1643267,GCCACAGCCCCCACAGCCAGAGCCACAGCCCCCACAGCCG,-	4.26003	0.00195958	0.0375458		S19fs	1	Frame_Shift_Del												rs3817198	1909006	2e-11	1.07	265778
DESI1	DESI1,22,42003266,42003266,-,G	4.20585	4.67953e-05	0.000863558		P60fs	1	Frame_Shift_Ins												rs6001930	40876234	9e-19	1.14	1127032
SLC12A7	SLC12A7,5,1087089,1087089,C,T	4.05646	7.40165e-05	0.00123153	rs139987489	G202S	1	Missense_Mutation												rs10069690	1279790	5e-12	1.24	192701
SLC6A18	SLC6A18,5,1245997,1245997,C,A	4.01723	0.0001423	0.00230415	rs75499032	P564Q	0.777778	Missense_Mutation												rs10069690	1279790	5e-12	1.24	33793
APITD1-CORT	APITD1-CORT,1,10511574,10511574,-,C	4.01695	0.000343712	0.00556439		A80fs	1	Frame_Shift_Ins								ID=COSM1332196,COSM1332197;OCCURENCE=1(large_intestine)				rs616488	10566215	2e-10	1.1	54641
TBX10	TBX10,11,67402372,67402372,-,G	3.87823	6.18219e-05	0.000909091		F98fs	1	Frame_Shift_Ins												rs3903072	65583066	9e-12	1.05	1819306
KCNN4	KCNN4,19,44285009,44285009,C,T	3.84044	5.59368e-05	0.000801282	rs200732489	G2D	0.555556	Missense_Mutation												rs3760982	44286513	2e-10	1.06	1504
CEP250	CEP250,20,34067191,34067191,C,T	3.83382	5.53077e-05	0.000788644	rs199810583	R744W	0.555556	Missense_Mutation						1	stad					rs2284378	32588095	1e-08	1.16	1479096
CEP250	CEP250,20,34054864,34054864,G,A	3.80422	5.52344e-05	0.000771605	rs138289150	R189H	0.666667	Missense_Mutation												rs2284378	32588095	1e-08	1.16	1466769
L3MBTL2	L3MBTL2,22,41616836,41616836,T,G	3.79973	0.00119052	0.0165794		C273G	0.666667	Missense_Mutation												rs6001930	40876234	9e-19	1.14	740602
CCDC157	CCDC157,22,30771566,30771566,C,T	3.76095	5.5212e-05	0.000748503		R591C	0.888889	Missense_Mutation												rs132390	29621477	3e-09	1.12	1150089
TBX10	TBX10,11,67400532,67400532,C,T	3.75197	5.52262e-05	0.000744048	rs535008516	V198M	0.888889	Missense_Mutation						1	lgg					rs3903072	65583066	9e-12	1.05	1817466
GDF5	GDF5,20,34025551,34025551,-,G	3.75126	6.54279e-05	0.000881057		L53fs	1	Frame_Shift_Ins						1	stad					rs2284378	32588095	1e-08	1.16	1437456
CLSTN1	CLSTN1,1,9795591,9795591,G,A	3.75046	5.52019e-05	0.000742942	rs146784822	S596L	0.555556	Missense_Mutation												rs616488	10566215	2e-10	1.1	770624
EP300	EP300,22,41527461,41527461,C,A	3.75046	5.52019e-05	0.000742942	rs140538515	P451H	0.888889	Missense_Mutation	yes	yes		yes	yes							rs6001930	40876234	9e-19	1.14	651227
TPK1	TPK1,7,144150706,144150706,C,T	3.75019	5.5212e-05	0.000742942	rs368458768	D173N	0.666667	Missense_Mutation												rs720475	144074929	7e-11	1.06	75777
EIF1AD	EIF1AD,11,65767063,65767063,G,A	3.75009	5.52161e-05	0.000742942	rs377762380	R94C	0.666667	Missense_Mutation												rs3903072	65583066	9e-12	1.05	183997
C5ORF34	C5ORF34,5,43508756,43508756,G,A	3.74738	5.53199e-05	0.000742942		R70*	1	Nonsense_Mutation												rs4415084	44662515	8e-11	1.17	1153759
SEC14L4	SEC14L4,22,30891264,30891264,C,A	3.73834	0.000114047	0.00152207	rs35032582	E134*	1	Nonsense_Mutation												rs132390	29621477	3e-09	1.12	1269787
PGD	PGD,1,10477440,10477440,A,G	3.71808	5.64546e-05	0.000742942	rs370439682	Y328C	0.888889	Missense_Mutation												rs616488	10566215	2e-10	1.1	88775
NDUFV1	NDUFV1,11,67379039,67379039,C,T	3.64326	6.34176e-05	0.000792393	rs372208500	S351L	1	Missense_Mutation												rs3903072	65583066	9e-12	1.05	1795973
RIN1	RIN1,11,66100043,66100043,G,A	3.57739	0.000186713	0.00222883	rs2282532	P686S	0.555556	Missense_Mutation						3	kirc|luad	ID=COSM48747;OCCURENCE=2(lung),1(kidney)				rs3903072	65583066	9e-12	1.05	516977
SGSM3	SGSM3,22,40801217,40801217,C,T	3.54859	0.000177305	0.00207469		R120C	0.666667	Missense_Mutation												rs6001930	40876234	9e-19	1.14	75017
SLC12A7	SLC12A7,5,1065551,1065551,A,G	3.50606	9.3437e-05	0.00106157	rs201242168	C762R	0.666667	Missense_Mutation												rs10069690	1279790	5e-12	1.24	214239
SLC12A7	SLC12A7,5,1077973,1077973,C,T	3.47156	0.000985222	0.010929	rs148501261	R535H	0.888889	Missense_Mutation												rs10069690	1279790	5e-12	1.24	201817
GAS2L1	GAS2L1,22,29704423,29704423,T,G	3.43868	0.00638244	0.0692042	rs202161456	C110G	0.666667	Missense_Mutation												rs132390	29621477	3e-09	1.12	82946
FAM83C	FAM83C,20,33879710,33879710,G,C	3.43808	7.38116e-05	0.0008	rs150022416	P133R	0.666667	Missense_Mutation												rs2284378	32588095	1e-08	1.16	1291615
ROPN1L	ROPN1L,5,10461336,10461336,C,T	3.38293	7.37382e-05	0.000769231	rs200043905	T153M	0.666667	Missense_Mutation												rs1092913	10467702	2e-06	1.45	6366
GMIP	GMIP,19,19749224,19749224,T,C	3.35734	0.000147395	0.00151057	rs118034455	E202G	0.555556	Missense_Mutation												rs4808801	18571141	5e-15	1.08	1178083
DFFA	DFFA,1,10521656,10521656,C,T	3.3504	7.36079e-05	0.000750751	rs201880040	R296H	0.666667	Missense_Mutation												rs616488	10566215	2e-10	1.1	44559
RELA	RELA,11,65426257,65426257,A,G	3.33972	7.36025e-05	0.000745156	rs145138143	V196A	0.666667	Missense_Mutation												rs3903072	65583066	9e-12	1.05	156809
ZDHHC11	ZDHHC11,5,837507,837507,G,C	3.33738	7.3612e-05	0.000744048	rs141928810	Y291*	1	Nonsense_Mutation												rs10069690	1279790	5e-12	1.24	442283
SIPA1	SIPA1,11,65412507,65412507,G,A	3.33688	7.36377e-05	0.000744048	rs200416298	A356T	0.777778	Missense_Mutation												rs3903072	65583066	9e-12	1.05	170559
SEC14L3	SEC14L3,22,30866565,30866565,C,T	3.33656	7.3654e-05	0.000744048	rs200541422	R20Q	1	Missense_Mutation												rs132390	29621477	3e-09	1.12	1245088
GSS	GSS,20,33524626,33524626,C,T	3.33542	7.36025e-05	0.000742942	rs34239729	R236Q	1	Missense_Mutation												rs2284378	32588095	1e-08	1.16	936531
PDE4DIP	PDE4DIP,1,144879447,144879447,G,A	3.33521	0.000147227	0.00148588		Q1335*	1	Nonsense_Mutation												rs11249433	121280613	2e-26	1.16	23598834
RAD51B	RAD51B,14,68352608,68352608,C,T	3.3348	7.37436e-05	0.000744048	rs61755649	R159C	0.666667	Missense_Mutation			yes			1	skcm					rs7149859	68066489	7e-07	1.22	286119
MYO9B	MYO9B,19,17318011,17318011,C,T	3.32533	8.82872e-05	0.000884956		S1861L	0.777778	Missense_Mutation												rs8170	17389704	4e-13	1.26	71693
SLC12A7	SLC12A7,5,1079524,1079524,G,A	3.29832	9.20742e-05	0.000905797		T462M	1	Missense_Mutation												rs10069690	1279790	5e-12	1.24	200266
ZFYVE26	ZFYVE26,14,68229096,68229096,C,A	3.29802	7.57604e-05	0.000745156		A2065S	0.555556	Missense_Mutation												rs7149859	68066489	7e-07	1.22	162607
JAK3	JAK3,19,17954643,17954643,G,C	3.26968	0.00818587	0.0789474	rs201067961	P84R	1	Missense_Mutation		yes		yes								rs2363956	17394124	2e-08	1.2195	560519
CABP4	CABP4,11,67225107,67225107,C,T	3.25641	8.49401e-05	0.000811688	rs150929930	T97M	0.555556	Missense_Mutation												rs3903072	65583066	9e-12	1.05	1642041
EMB	EMB,5,49699185,49699185,T,G	3.16199	0.000166009	0.00148588	rs200712963	Y235S	0.888889	Missense_Mutation												rs981782	45285718	9e-06	1.04	4413467
MAP3K11	MAP3K11,11,65365911,65365911,G,A	3.16058	9.5584e-05	0.000854701	rs375614171	R799C	0.555556	Missense_Mutation												rs3903072	65583066	9e-12	1.05	217155
SLC6A19	SLC6A19,5,1221267,1221267,T,G	3.14533	0.000186197	0.00164745	rs483352699	F514V	0.888889	Missense_Mutation						1	prad					rs10069690	1279790	5e-12	1.24	58523
SIRT5	SIRT5,6,13591991,13591991,C,A	3.13393	9.68692e-05	0.00085034	rs199661343	P6T	0.888889	Missense_Mutation												rs204247	13722523	8e-09	1.05	130532
ARL2	ARL2,11,64786152,64786152,C,T	3.11857	9.33045e-05	0.000810373	rs373886698	R96C	0.888889	Missense_Mutation												rs3903072	65583066	9e-12	1.05	796914
NXNL1	NXNL1,19,17571575,17571575,A,C	3.09055	0.00162726	0.0138614	rs80113786	V35G	0.888889	Missense_Mutation												rs2363956	17394124	2e-08	1.2195	177451
TP53INP2	TP53INP2,20,33296585,33296585,-,C	3.08909	9.38615e-05	0.000798722		S14fs	1	Frame_Shift_Ins						1	brca					rs2284378	32588095	1e-08	1.16	708490
KIF1B	KIF1B,1,10363510,10363510,G,A	3.08845	9.22816e-05	0.000784929		R756Q	0.666667	Missense_Mutation												rs616488	10566215	2e-10	1.1	202705
NDUFV1	NDUFV1,11,67378012,67378012,G,T	3.064	0.000854117	0.00714286		R215L	1	Missense_Mutation												rs3903072	65583066	9e-12	1.05	1794946
MYO9B	MYO9B,19,17291798,17291798,G,A	3.02788	9.21863e-05	0.00075188	rs185142767	R761H	0.555556	Missense_Mutation												rs8170	17389704	4e-13	1.26	97906
EP300	EP300,22,41574637,41574637,C,T	3.01328	9.20166e-05	0.000742942	rs145312648	R2308C	0.777778	Missense_Mutation	yes	yes		yes	yes			ID=COSM3740447;OCCURENCE=1(liver)				rs6001930	40876234	9e-19	1.14	698403
PES1	PES1,22,30983373,30983373,G,A	3.01132	9.21421e-05	0.000742942	rs147076563	R90W	0.666667	Missense_Mutation												rs132390	29621477	3e-09	1.12	1361896
TTK	TTK,6,80721483,80721483,C,T	2.98953	0.000187645	0.00149031	rs199898922	R256W	0.555556	Missense_Mutation												rs17530068	82193109	8e-09	1.16	1471626
ANKLE1	ANKLE1,19,17397320,17397320,G,A	2.97366	0.000167946	0.00131926	rs184119045	E620K	0.888889	Missense_Mutation												rs2363956	17394124	2e-08	1.2195	3196
CYP2D6	CYP2D6,22,42524213,42524213,-,G	2.95445	0.000703324	0.00545171		R218fs	1	Frame_Shift_Ins												rs6001930	40876234	9e-19	1.14	1647979
CRTC1	CRTC1,19,18853782,18853854,GTCCCTGCCCAACGTGAACCAGATCGGGAGTGGCACCATGGACCTGCCCTTCCAGGTGAGTGCCCCGCCCCCT,-	2.95361	0.000110898	0.000859107		G63fs	1	Frame_Shift_Del		yes										rs4808801	18571141	5e-15	1.08	282641
CYP2D6	CYP2D6,22,42523558,42523558,T,C	2.91405	0.00566802	0.0427215	rs202102799	Y304C	0.777778	Missense_Mutation												rs6001930	40876234	9e-19	1.14	1647324
CEP250	CEP250,20,34064383,34064383,C,T	2.88148	0.000202541	0.00149254	rs145878385	A609V	0.555556	Missense_Mutation												rs2284378	32588095	1e-08	1.16	1476288
SLC5A5	SLC5A5,19,17992836,17992836,C,T	2.76253	0.000110469	0.000749625	rs375999547	R376W	0.777778	Missense_Mutation												rs2363956	17394124	2e-08	1.2195	598712
BRD9	BRD9,5,889146,889146,G,A	2.76058	0.000110452	0.000748503	rs148260624	T146M	0.555556	Missense_Mutation												rs10069690	1279790	5e-12	1.24	390644
MYO9B	MYO9B,19,17311582,17311582,C,T	2.75606	0.000110469	0.000746269		R1503C	1	Missense_Mutation						1	skcm					rs8170	17389704	4e-13	1.26	78122
AAR2	AAR2,20,34832745,34832745,A,G	2.75041	0.000110408	0.000742942	rs202224152	Y295C	0.666667	Missense_Mutation												rs2284378	32588095	1e-08	1.16	2244650
TSPAN2	TSPAN2,1,115615583,115615583,C,G	2.74998	0.00011044	0.000742942	rs147800870	G39R	0.555556	Missense_Mutation												rs2774307	114670969	8e-06	1.3	944614
NNT	NNT,5,43655960,43655960,G,A	2.74551	0.000221566	0.00148588	rs139987446	R693H	1	Missense_Mutation								ID=COSM1567674;OCCURENCE=1(large_intestine)				rs4415084	44662515	8e-11	1.17	1006555
L3MBTL2	L3MBTL2,22,41615519,41615519,G,C	2.74332	0.00831266	0.0556622		A233P	0.666667	Missense_Mutation												rs6001930	40876234	9e-19	1.14	739285
EPB41L1	EPB41L1,20,34773088,34773088,C,G	2.73447	0.00157615	0.0104895		P144A	0.777778	Missense_Mutation												rs2284378	32588095	1e-08	1.16	2184993
MYH7B	MYH7B,20,33587179,33587179,C,T	2.69384	0.000134862	0.0008726		T1546M	0.888889	Missense_Mutation												rs2284378	32588095	1e-08	1.16	999084
CCDC87	CCDC87,11,66358359,66358359,G,A	2.6845	0.000131604	0.000846024	rs201943750	R710C	0.666667	Missense_Mutation												rs3903072	65583066	9e-12	1.05	775293
SLC12A7	SLC12A7,5,1083886,1083886,G,A	2.64851	0.00014822	0.000929368	rs149551146	P368L	1	Missense_Mutation												rs10069690	1279790	5e-12	1.24	195904
ARRDC2	ARRDC2,19,18119821,18119821,G,A	2.64566	0.000147417	0.000922509	rs76941687	R123H	0.666667	Missense_Mutation												rs2363956	17394124	2e-08	1.2195	725697
CNBD2	CNBD2,20,34560629,34560629,C,T	2.63493	0.000239217	0.00148588	rs150690141	R44W	0.666667	Missense_Mutation						1	gbm	ID=COSM2759390;OCCURENCE=1(central_nervous_system)				rs2284378	32588095	1e-08	1.16	1972534
PMM1	PMM1,22,41979974,41979974,C,T	2.63477	0.000478487	0.00297177	rs150112953	E155K	0.666667	Missense_Mutation												rs6001930	40876234	9e-19	1.14	1103740
CCDC124	CCDC124,19,18054468,18054468,C,T	2.56796	0.000301148	0.00178571	rs141057294	R206C	0.555556	Missense_Mutation												rs2363956	17394124	2e-08	1.2195	660344
AP1B1	AP1B1,22,29754873,29754873,A,C	2.56149	0.00955862	0.0564263		C123G	0.666667	Missense_Mutation												rs132390	29621477	3e-09	1.12	133396
ARHGEF5	ARHGEF5,7,144077001,144077001,A,G	2.54765	0.000128985	0.000754148		E1549G	0.666667	Missense_Mutation						1	brca					rs720475	144074929	7e-11	1.06	2072
GHR	GHR,5,42718765,42718765,C,T	2.54093	0.000128809	0.000749625	rs34853905	R364C	0.777778	Missense_Mutation								ID=COSM3941329;OCCURENCE=1(oesophagus)				rs4415084	44662515	8e-11	1.17	1943750
SLC25A45	SLC25A45,11,65143990,65143990,T,G	2.54088	0.000128814	0.000749625		Q228P	0.666667	Missense_Mutation												rs3903072	65583066	9e-12	1.05	439076
SSH3	SSH3,11,67076894,67076894,G,A	2.53425	0.000128828	0.000746269	rs200425789	R363Q	0.555556	Missense_Mutation												rs3903072	65583066	9e-12	1.05	1493828
OR2A5	OR2A5,7,143748123,143748123,C,T	2.52807	0.000128804	0.000742942		P210L	0.555556	Missense_Mutation												rs720475	144074929	7e-11	1.06	326806
MAGI3	MAGI3,1,114196521,114196521,G,A	2.52738	0.000257732	0.00148588	rs143698690	R837Q	0.555556	Missense_Mutation												rs11552449	114448389	2e-08	1.07	251868
ACO2	ACO2,22,41895745,41895745,C,T	2.52451	0.000129123	0.000742942	rs201569120	R18W	0.666667	Missense_Mutation												rs6001930	40876234	9e-19	1.14	1019511
TCF20	TCF20,22,42564715,42564715,-,G	2.43331	0.000152756	0.000825083		L1943fs	1	Frame_Shift_Ins												rs6001930	40876234	9e-19	1.14	1688481
ZFYVE26	ZFYVE26,14,68260893,68260893,G,A	2.42853	0.000276009	0.00148588	rs200179480	T799M	0.666667	Missense_Mutation												rs7149859	68066489	7e-07	1.22	194404
NEFH	NEFH,22,29885412,29885412,C,T	2.42337	0.000276998	0.00148588	rs6006165	P595S	0.555556	Missense_Mutation												rs132390	29621477	3e-09	1.12	263935
MCUR1	MCUR1,6,13791076,13791076,T,A	2.33619	0.000147346	0.000744048	rs372464016	T349S	0.555556	Missense_Mutation												rs204247	13722523	8e-09	1.05	68553
PC	PC,11,66616566,66616566,G,A	2.32933	0.000312857	0.00157233	rs148492494	A1114V	1	Missense_Mutation						1	mm	ID=COSM1561641;OCCURENCE=1(large_intestine)				rs3903072	65583066	9e-12	1.05	1033500
DPP3	DPP3,11,66264889,66264889,C,T	2.31168	0.00052093	0.00258621	rs137888856	R577C	0.666667	Missense_Mutation												rs3903072	65583066	9e-12	1.05	681823
TMEM161A	TMEM161A,19,19232371,19232371,C,T	2.21936	0.000166205	0.000773994	rs368827076	D152N	0.555556	Missense_Mutation												rs4808801	18571141	5e-15	1.08	661230
GMIP	GMIP,19,19747548,19747548,G,C	2.19746	0.000166174	0.000762195	rs147822392	S429C	0.555556	Missense_Mutation												rs4808801	18571141	5e-15	1.08	1176407
EP300	EP300,22,41573050,41573050,T,G	2.17933	0.00109476	0.00495868		C1779G	1	Missense_Mutation	yes	yes		yes	yes			ID=COSM4156325;OCCURENCE=1(thyroid)				rs6001930	40876234	9e-19	1.14	696816
ZFHX4	ZFHX4,8,77690607,77690607,G,A	2.17399	0.000165618	0.000747384	rs377109537	G1086D	0.555556	Missense_Mutation												rs2943559	76417937	6e-15	1.13	1272670
COMP	COMP,19,18893878,18893878,C,T	2.15444	0.00018472	0.000822368		R738H	0.888889	Missense_Mutation												rs4808801	18571141	5e-15	1.08	322737
CARNS1	CARNS1,11,67191209,67191209,G,A	2.10446	0.000206885	0.00088968		A541T	0.777778	Missense_Mutation												rs3903072	65583066	9e-12	1.05	1608143
SIRT5	SIRT5,6,13592030,13592030,C,T	2.08895	0.000204393	0.000869565	rs199938759	R19W	0.555556	Missense_Mutation												rs204247	13722523	8e-09	1.05	130493
L3MBTL2	L3MBTL2,22,41617224,41617224,A,G	2.05127	0.000196155	0.000813008		D292G	0.555556	Missense_Mutation												rs6001930	40876234	9e-19	1.14	740990
PLEKHH1	PLEKHH1,14,68045912,68045912,G,A	2.04282	0.00056527	0.00232919	rs201225859	G971R	0.888889	Missense_Mutation						2	acc|stad					rs7149859	68066489	7e-07	1.22	20577
PDE4DIP	PDE4DIP,1,144866636,144866636,C,T	2.01349	0.000184006	0.000742942	rs367741522	R1869Q	0.555556	Missense_Mutation						1	prad					rs11249433	121280613	2e-26	1.16	23586023
CDC42BPG	CDC42BPG,11,64607665,64607665,C,G	1.9988	0.000241049	0.000963391	rs139424948	E170Q	0.555556	Missense_Mutation												rs3903072	65583066	9e-12	1.05	975401
SPAG4	SPAG4,20,34207652,34207652,G,T	1.94823	0.00026228	0.00101215	rs369926602	R354L	0.666667	Missense_Mutation								ID=COSM1193740;OCCURENCE=1(lung)				rs2284378	32588095	1e-08	1.16	1619557
SGSM3	SGSM3,22,40800319,40800319,C,T	1.91268	0.00023339	0.000878735	rs138251871	R13W	0.555556	Missense_Mutation								ID=COSM1034450;OCCURENCE=1(endometrium)				rs6001930	40876234	9e-19	1.14	75915
CTSW	CTSW,11,65650731,65650731,C,T	1.89062	0.00020247	0.000750751	rs202134820	P286S	0.888889	Missense_Mutation												rs3903072	65583066	9e-12	1.05	67665
FBN1	FBN1,15,48704816,48704816,G,A	1.87599	0.000809627	0.00297177	rs61746008	R2726W	0.555556	Missense_Mutation						1	paad					rs1876206	48900586	6e-06	NA	195770
PDE4DIP	PDE4DIP,1,144921950,144921950,C,G	1.87599	0.000202407	0.000742942	rs113187064	R523T	0.555556	Missense_Mutation												rs11249433	121280613	2e-26	1.16	23641337
BCL2L15	BCL2L15,1,114429161,114429161,G,A	1.87264	0.000202877	0.000742942	rs200207977	Q83*	1	Nonsense_Mutation												rs11552449	114448389	2e-08	1.07	19228
PDE4C	PDE4C,19,18329785,18329785,G,A	1.81176	0.000423245	0.00148588	rs11879710	R312W	0.666667	Missense_Mutation												rs2363956	17394124	2e-08	1.2195	935661
C5ORF34	C5ORF34,5,43487037,43487037,G,C	1.81106	0.000212355	0.000745156	rs114878845	L633V	0.555556	Missense_Mutation												rs4415084	44662515	8e-11	1.17	1175478
PDE4DIP	PDE4DIP,1,144866687,144866687,C,T	1.79084	0.00064414	0.00222883	rs139494606	R1852Q	0.555556	Missense_Mutation						1	cellline					rs11249433	121280613	2e-26	1.16	23586074
PPA2	PPA2,4,106320294,106320294,G,A	1.74677	0.000222033	0.000745156	rs138215926	P62L	0.888889	Missense_Mutation						1	skcm					rs9790517	106084778	4e-08	1.05	235516
OR2A25	OR2A25,7,143771860,143771860,T,G	1.7449	0.00022166	0.000742942		V183G	0.555556	Missense_Mutation												rs720475	144074929	7e-11	1.06	303069
BRMS1	BRMS1,11,66108296,66108296,C,T	1.74278	0.000778107	0.00260417	rs116853990	E162K	0.555556	Missense_Mutation												rs3903072	65583066	9e-12	1.05	525230
NOBOX	NOBOX,7,144096940,144096940,C,T	1.73607	0.000226044	0.000753012	rs201947677	R355H	1	Missense_Mutation						1	lgg					rs720475	144074929	7e-11	1.06	22011
COLGALT1	COLGALT1,19,17688779,17688779,A,G	1.73127	0.000559827	0.00185874	rs148691858	S383G	0.888889	Missense_Mutation												rs2363956	17394124	2e-08	1.2195	294655
TNRC6B	TNRC6B,22,40676095,40676095,C,A	1.69125	0.000460117	0.00148588	rs201197549	P1067Q	0.555556	Missense_Mutation												rs6001930	40876234	9e-19	1.14	200139
KIF1B	KIF1B,1,10364385,10364385,C,T	1.69031	0.000461101	0.0014881	rs376558549	R1048C	0.666667	Missense_Mutation												rs616488	10566215	2e-10	1.1	201830
CLSTN1	CLSTN1,1,9804566,9804566,G,A	1.68885	0.000239331	0.000771605	rs564647610	P364L	0.888889	Missense_Mutation												rs616488	10566215	2e-10	1.1	761649
MYH7B	MYH7B,20,33587113,33587113,G,A	1.65121	0.000276365	0.000868056	rs369750322	R1524H	0.888889	Missense_Mutation												rs2284378	32588095	1e-08	1.16	999018
PDE4DIP	PDE4DIP,1,144921857,144921857,T,G	1.63498	0.000239208	0.000742942	rs1324366	E554A	0.555556	Missense_Mutation												rs11249433	121280613	2e-26	1.16	23641244
TM7SF2	TM7SF2,11,64882506,64882506,C,T	1.63477	0.00143546	0.00445765	rs187240326	P282L	1	Missense_Mutation												rs3903072	65583066	9e-12	1.05	700560
SLC9A3	SLC9A3,5,484719,484719,C,T	1.53333	0.000313503	0.000907441	rs146899318	R283H	0.555556	Missense_Mutation												rs10069690	1279790	5e-12	1.24	795071
SPTBN2	SPTBN2,11,66475184,66475184,C,T	1.52826	0.0011367	0.00327869	rs143155918	A486T	0.555556	Missense_Mutation												rs3903072	65583066	9e-12	1.05	892118
MYH7B	MYH7B,20,33577679,33577679,G,A	1.5057	0.000534385	0.00151745	rs146138949	R617H	0.888889	Missense_Mutation												rs2284378	32588095	1e-08	1.16	989584
CLSTN1	CLSTN1,1,9804590,9804590,T,C	1.49294	0.000276274	0.000777605	rs375488055	N356S	0.888889	Missense_Mutation								ID=COSM1492140;OCCURENCE=1(kidney),2(liver)				rs616488	10566215	2e-10	1.1	761625
MYH7B	MYH7B,20,33586174,33586174,G,A	1.45874	0.000294822	0.000810373	rs199813555	R1317Q	0.777778	Missense_Mutation												rs2284378	32588095	1e-08	1.16	998079
PPA2	PPA2,4,106367601,106367601,C,A	1.43001	0.000276136	0.000744048	rs139076647	R127L	0.666667	Missense_Mutation												rs9790517	106084778	4e-08	1.05	282823
PDE4DIP	PDE4DIP,1,145015874,145015874,G,A	1.42824	0.000276065	0.000742942		R72*	1	Nonsense_Mutation						2	cellline|skcm					rs11249433	121280613	2e-26	1.16	23735261
CHST9	CHST9,18,24496234,24496234,G,A	1.39252	0.000852757	0.00223881	rs185798102	P441S	1	Missense_Mutation												rs1436904	24570667	3e-08	1.04	74433
AIP	AIP,11,67250676,67250676,G,A	1.33716	0.00272339	0.00688073	rs145047094	R16H	0.777778	Missense_Mutation												rs3903072	65583066	9e-12	1.05	1667610
PDE4DIP	PDE4DIP,1,144952301,144952301,G,A	1.33334	0.000620074	0.0015625	rs371252645	L140F	0.555556	Missense_Mutation												rs11249433	121280613	2e-26	1.16	23671688
NOL7	NOL7,6,13616710,13616710,C,T	1.3238	0.00208996	0.00523169	rs150690716	P115S	0.555556	Missense_Mutation												rs204247	13722523	8e-09	1.05	105813
OLFML3	OLFML3,1,114523113,114523113,C,T	1.27933	0.00123534	0.0029985	rs145257286	R31W	0.888889	Missense_Mutation												rs11552449	114448389	2e-08	1.07	74724
PDE4C	PDE4C,19,18322702,18322702,G,A	1.27776	0.000312926	0.000758725	rs149614671	P521L	0.888889	Missense_Mutation												rs2363956	17394124	2e-08	1.2195	928578
CLEC18B	CLEC18B,16,74444917,74444917,-,C	1.2592	0.000334756	0.000801282	rs529381474	L334fs	1	Frame_Shift_Ins												rs10871290	74472696	4e-07	NA	27779
MEI1	MEI1,22,42125754,42125754,C,T	1.24399	0.00031985	0.000757576	rs199660076	A317V	0.555556	Missense_Mutation												rs6001930	40876234	9e-19	1.14	1249520
GAS2L1	GAS2L1,22,29704425,29704425,C,G	1.23164	0.000865513	0.00203252		C110W	0.666667	Missense_Mutation												rs132390	29621477	3e-09	1.12	82948
TOB2	TOB2,22,41832844,41832844,C,T	1.20426	0.000995392	0.00229358	rs61756341	R169H	0.666667	Missense_Mutation												rs6001930	40876234	9e-19	1.14	956610
ACSS2	ACSS2,20,33514749,33514749,G,A	1.16534	0.000331248	0.000742942	rs200708044	R563H	0.777778	Missense_Mutation												rs2284378	32588095	1e-08	1.16	926654
PDE4DIP	PDE4DIP,1,144866688,144866688,G,A	1.16518	0.00331284	0.00742942	rs1698597	R1852W	0.555556	Missense_Mutation												rs11249433	121280613	2e-26	1.16	23586075
PLEKHH1	PLEKHH1,14,68050566,68050566,C,T	1.10444	0.000371471	0.000798722	rs200119528	R1179C	0.888889	Missense_Mutation												rs7149859	68066489	7e-07	1.22	15923
TRIP13	TRIP13,5,916035,916035,A,G	1.0875	0.000349612	0.000742942	rs143798038	S384G	0.888889	Missense_Mutation						1	cellline					rs10069690	1279790	5e-12	1.24	363755
RDH12	RDH12,14,68191945,68191945,G,A	1.08723	0.000349676	0.000742942	rs150812168	R106Q	0.888889	Missense_Mutation												rs7149859	68066489	7e-07	1.22	125456
DHTKD1	DHTKD1,10,12133603,12133603,T,C	1.06814	0.00535478	0.0112275	rs147571909	V360A	1	Missense_Mutation												rs12358475	11848792	2e-06	1.33	284811
PDE4DIP	PDE4DIP,1,144859879,144859879,G,A	1.05874	0.00106995	0.00222883		R2069*	1	Nonsense_Mutation												rs11249433	121280613	2e-26	1.16	23579266
MYH7B	MYH7B,20,33581180,33581180,G,A	1.04898	0.0045362	0.00938567	rs187028260	R826H	0.777778	Missense_Mutation												rs2284378	32588095	1e-08	1.16	993085
SEC14L2	SEC14L2,22,30811751,30811751,A,G	1.04841	0.000370782	0.000766871	rs377034091	N140S	0.555556	Missense_Mutation												rs132390	29621477	3e-09	1.12	1190274
CYP2D6	CYP2D6,22,42523633,42523633,C,G	1.02004	0.000371872	0.000754148	rs141009491	R279P	0.555556	Missense_Mutation												rs6001930	40876234	9e-19	1.14	1647399
COLGALT1	COLGALT1,19,17671248,17671248,C,G	1.01957	0.000736214	0.00149254	rs142311552	R155G	1	Missense_Mutation												rs2363956	17394124	2e-08	1.2195	277124
MVB12A	MVB12A,19,17535470,17535470,C,T	0.97187	0.000400192	0.000784929	rs143800574	A248V	0.555556	Missense_Mutation						1	hnsc					rs2363956	17394124	2e-08	1.2195	141346
TMEM134	TMEM134,11,67235051,67235051,G,A	0.968004	0.00660695	0.0129241	rs143199541	R84*	1	Nonsense_Mutation						1	acc					rs3903072	65583066	9e-12	1.05	1651985
FAM83C	FAM83C,20,33876601,33876601,T,G	0.965408	0.00239875	0.00468384	rs200589769	H225P	0.555556	Missense_Mutation						1	hnsc					rs2284378	32588095	1e-08	1.16	1288506
MYO9B	MYO9B,19,17317125,17317125,C,G	0.921413	0.00337016	0.00638298	rs200374060	R1776G	0.666667	Missense_Mutation												rs8170	17389704	4e-13	1.26	72579
ZC3H7B	ZC3H7B,22,41742139,41742139,G,A	0.912343	0.00266996	0.00502513	rs113935023	G531D	0.666667	Missense_Mutation												rs6001930	40876234	9e-19	1.14	865905
TM6SF2	TM6SF2,19,19378859,19378859,G,A	0.897534	0.000406054	0.00075643	rs186811910	P216L	0.555556	Missense_Mutation												rs4808801	18571141	5e-15	1.08	807718
CEP72	CEP72,5,635508,635508,C,T	0.892513	0.000416287	0.000772798	rs869955	P238L	0.555556	Missense_Mutation												rs10069690	1279790	5e-12	1.24	644282
PDE4DIP	PDE4DIP,1,144918954,144918954,A,G	0.875992	0.000404814	0.000742942	rs142856190	L574S	0.555556	Missense_Mutation												rs11249433	121280613	2e-26	1.16	23638341
GPR152	GPR152,11,67219810,67219810,C,T	0.822776	0.00543609	0.00961538	rs145363353	R129H	0.888889	Missense_Mutation												rs3903072	65583066	9e-12	1.05	1636744
GMIP	GMIP,19,19751344,19751344,C,T	0.818254	0.00084646	0.00149254	rs141644834	G92E	0.555556	Missense_Mutation												rs4808801	18571141	5e-15	1.08	1180203
CYP2D6	CYP2D6,22,42523858,42523858,T,G	0.785397	0.000461936	0.000796178	rs5030867	H273P	0.888889	Missense_Mutation												rs6001930	40876234	9e-19	1.14	1647624
OSBP2	OSBP2,22,31137288,31137288,G,A	0.784807	0.000520098	0.000896057	rs201298398	R262Q	0.777778	Missense_Mutation												rs132390	29621477	3e-09	1.12	1515811
SLC6A18	SLC6A18,5,1232468,1232468,G,A	0.781239	0.00227885	0.00391645	rs147352742	G99R	0.888889	Missense_Mutation												rs10069690	1279790	5e-12	1.24	47322
CYP2D6	CYP2D6,22,42522601,42522601,T,C	0.779534	0.00048872	0.000838926	rs199722016	Y439C	0.777778	Missense_Mutation												rs6001930	40876234	9e-19	1.14	1646367
COL1A1	COL1A1,17,48272643,48272643,G,C	0.771803	0.000439703	0.000750751	rs72648327	P417A	0.555556	Missense_Mutation												rs2075555	48274291	8e-08	NA	1648
TBX10	TBX10,11,67402333,67402333,A,T	0.764236	0.00419797	0.00713012	rs117056541	Y111N	1	Missense_Mutation												rs3903072	65583066	9e-12	1.05	1819267
CYP2D6	CYP2D6,22,42524814,42524814,A,G	0.763071	0.00447147	0.00758853	rs199535154	L162P	0.777778	Missense_Mutation								ID=COSM726954,COSM726953;OCCURENCE=1(kidney),1(lung)				rs6001930	40876234	9e-19	1.14	1648580
CYP2D6	CYP2D6,22,42524820,42524820,-,C	0.754772	0.00452014	0.00762712		E160fs	1	Frame_Shift_Ins												rs6001930	40876234	9e-19	1.14	1648586
ZNF155	ZNF155,19,44500701,44500701,C,T	0.750408	0.0057412	0.00965825	rs58537897	P231L	0.555556	Missense_Mutation												rs3760982	44286513	2e-10	1.06	214188
MVB12A	MVB12A,19,17535789,17535789,C,G	0.746778	0.000973746	0.00163399	rs200479835	P270R	0.888889	Missense_Mutation												rs2363956	17394124	2e-08	1.2195	141665
FAM83C	FAM83C,20,33876688,33876688,C,T	0.745446	0.000571344	0.000957854	rs137868210	R196H	0.666667	Missense_Mutation												rs2284378	32588095	1e-08	1.16	1288593
NIM1K	NIM1K,5,43246067,43246067,G,C	0.6935	0.000460083	0.000744048	rs55663207	E64Q	0.777778	Missense_Mutation						1	cellline					rs4415084	44662515	8e-11	1.17	1416448
MYH7B	MYH7B,20,33582133,33582133,C,T	0.684586	0.00285406	0.00458716	rs200371401	R919C	0.888889	Missense_Mutation						1	stad					rs2284378	32588095	1e-08	1.16	994038
MYH7B	MYH7B,20,33575964,33575965,AT,-	0.676754	0.000939296	0.0015015	rs571047145	M538fs	1	Frame_Shift_Del						1	cellline	ID=COSM1159742;OCCURENCE=1(haematopoietic_and_lymphoid_tissue)				rs2284378	32588095	1e-08	1.16	987869
NEFH	NEFH,22,29879534,29879534,C,A	0.675577	0.00425493	0.00679612	rs149955255	R352S	1	Missense_Mutation												rs132390	29621477	3e-09	1.12	258057
KRTAP5-5	KRTAP5-5,11,1651610,1651625,GCCTTACTGCTGCCAG,-	0.666814	0.00159872	0.00253807		K180fs	1	Frame_Shift_Del												rs3817198	1909006	2e-11	1.07	257396
PGD	PGD,1,10473275,10473275,G,A	0.666175	0.000478857	0.000759878	rs143540325	A271T	0.777778	Missense_Mutation												rs616488	10566215	2e-10	1.1	92940
EPB41L1	EPB41L1,20,34785935,34785935,C,G	0.652327	0.00918476	0.0144357	rs6089016	P473R	0.555556	Missense_Mutation												rs2284378	32588095	1e-08	1.16	2197840
MYH7B	MYH7B,20,33588185,33588185,A,T	0.624596	0.00712749	0.010989	rs61746253	K1666M	0.888889	Missense_Mutation												rs2284378	32588095	1e-08	1.16	1000090
EPB41L1	EPB41L1,20,34806861,34806861,A,G	0.6153	0.000505258	0.000773994	rs199993775	T676A	0.555556	Missense_Mutation												rs2284378	32588095	1e-08	1.16	2218766
NOTCH2	NOTCH2,1,120458122,120458122,A,T	0.605247	0.00244918	0.00372578	rs35586704	L2408H	0.555556	Missense_Mutation	yes	yes			yes							rs11249433	121280613	2e-26	1.16	822491
PDE4DIP	PDE4DIP,1,144994972,144994972,C,T	0.592539	0.00129022	0.00194553		R8H	0.555556	Missense_Mutation												rs11249433	121280613	2e-26	1.16	23714359
GGT7	GGT7,20,33447395,33447395,G,A	0.585393	0.000925649	0.00138889	rs141372100	R289W	0.555556	Missense_Mutation												rs2284378	32588095	1e-08	1.16	859300
B3GNT3	B3GNT3,19,17922768,17922768,C,T	0.537469	0.00745417	0.0108192	rs76106223	T319M	0.666667	Missense_Mutation												rs2363956	17394124	2e-08	1.2195	528644
CDC42BPG	CDC42BPG,11,64606167,64606167,T,G	0.523363	0.000644211	0.000925926	rs55688429	T362P	0.888889	Missense_Mutation												rs3903072	65583066	9e-12	1.05	976899
SLC6A18	SLC6A18,5,1244478,1244478,G,A	0.51412	0.00313064	0.00447094	rs147278493	G496R	0.888889	Missense_Mutation												rs10069690	1279790	5e-12	1.24	35312
PIK3C2B	PIK3C2B,1,204438113,204438113,G,T	0.49977	0.00735592	0.0104012	rs61740701	P273H	0.555556	Missense_Mutation												rs2290854	204516025	1e-07	1.13	77912
LTBP3	LTBP3,11,65315447,65315447,T,G	0.497519	0.00253577	0.00357995		Y597S	0.888889	Missense_Mutation												rs3903072	65583066	9e-12	1.05	267619
SLC12A7	SLC12A7,5,1078832,1078832,C,T	0.465182	0.00217314	0.003	rs151053159	V480M	0.555556	Missense_Mutation												rs10069690	1279790	5e-12	1.24	200958
KRTAP5-1	KRTAP5-1,11,1605919,1605919,G,T	0.40874	0.00227234	0.00301659	rs148721177	C187*	1	Nonsense_Mutation												rs3817198	1909006	2e-11	1.07	303087
DFFA	DFFA,1,10521657,10521657,G,A	0.396099	0.00171151	0.00225225	rs137950953	R296C	0.666667	Missense_Mutation												rs616488	10566215	2e-10	1.1	44558
ECHDC3	ECHDC3,10,11789382,11789382,G,A	0.35809	0.00231856	0.00297177	rs4750090	A69T	0.555556	Missense_Mutation												rs12358475	11848792	2e-06	1.33	59410
CD248	CD248,11,66083816,66083816,G,A	0.338227	0.00307389	0.00388601	rs149949198	P228L	1	Missense_Mutation												rs3903072	65583066	9e-12	1.05	500750
ZNF365	ZNF365,10,64136072,64136072,G,C	0.335105	0.00058895	0.000742942	rs79142251	L40F	0.666667	Missense_Mutation												rs10995190	64278682	1e-36	1.16	142610
MRPS30	MRPS30,5,44811207,44811207,T,G	0.308305	0.00299996	0.00371471	rs72756207	I233R	0.666667	Missense_Mutation												rs7716600	44875005	7e-07	1.24	63798
TM6SF2	TM6SF2,19,19375600,19375600,A,C	0.297829	0.000628652	0.000772798	rs141184770	F336C	0.555556	Missense_Mutation												rs4808801	18571141	5e-15	1.08	804459
DPP3	DPP3,11,66249736,66249736,C,T	0.275307	0.00064452	0.000780031	rs142478050	A22V	0.666667	Missense_Mutation						1	prad					rs3903072	65583066	9e-12	1.05	666670
HNF4G	HNF4G,8,76470800,76470800,C,T	0.246739	0.000626151	0.000742942	rs201625743	R251C	1	Missense_Mutation								ID=COSM1553196,COSM1553195;OCCURENCE=1(lung)				rs2943559	76417937	6e-15	1.13	52863
FCHO1	FCHO1,19,17886852,17886852,G,A	0.240294	0.000666593	0.000787402	rs199761608	R305H	0.555556	Missense_Mutation								ID=COSM992896;OCCURENCE=1(endometrium)				rs2363956	17394124	2e-08	1.2195	492728
SGSM3	SGSM3,22,40805280,40805280,A,G	0.234152	0.00174935	0.00205761	rs201411154	E583G	0.666667	Missense_Mutation												rs6001930	40876234	9e-19	1.14	70954
CARNS1	CARNS1,11,67191572,67191572,C,T	0.228955	0.00204127	0.00239234	rs200939791	R662C	0.777778	Missense_Mutation						1	stad	ID=COSM3687583,COSM3687584;OCCURENCE=1(large_intestine)				rs3903072	65583066	9e-12	1.05	1608506
ZAK	ZAK,2,174130813,174130813,C,T	0.1939	0.000649509	0.000742942	rs7593622	R580W	0.555556	Missense_Mutation												rs1550623	174212894	3e-08	1.06	82081
SYT6	SYT6,1,114682286,114682286,G,A	0.130716	0.00136325	0.00149254	rs144510124	R70C	0.666667	Missense_Mutation												rs2774307	114670969	8e-06	1.3	11317
FBN1	FBN1,15,48779550,48779550,G,A	0.12597	0.00136165	0.00148588	rs2228241	P1141L	0.777778	Missense_Mutation												rs1876206	48900586	6e-06	NA	121036
GDF1	GDF1,19,18979434,18979434,A,G	0.125685	0.00235018	0.0025641	rs374016704	M364T	0.666667	Missense_Mutation												rs4808801	18571141	5e-15	1.08	408293
DNAJB7	DNAJB7,22,41257815,41257815,G,A	0.117497	0.00274341	0.00297619	rs149771105	R62W	1	Missense_Mutation						1	skcm					rs6001930	40876234	9e-19	1.14	381581
MYH7B	MYH7B,20,33588598,33588598,A,C	0.101651	0.000732677	0.000786164	rs201800075	K1778Q	0.888889	Missense_Mutation												rs2284378	32588095	1e-08	1.16	1000503
LRRN2	LRRN2,1,204588702,204588702,A,G	0.0296287	0.00682434	0.00696594		L140P	0.777778	Missense_Mutation												rs4245739	204518842	2e-12	1.19	69860
MEI1	MEI1,22,42159255,42159255,C,A	0.0132032	0.000736174	0.000742942	rs183465473	P733Q	0.555556	Missense_Mutation												rs6001930	40876234	9e-19	1.14	1283021
PDE4DIP	PDE4DIP,1,144857705,144857705,G,A	0.0125394	0.00220954	0.00222883	rs146619065	R2117W	0.555556	Missense_Mutation						1	stad					rs11249433	121280613	2e-26	1.16	23577092

## Sheet: Table S8
# Genes with a significant unbalance in truncation that belong to our target genes list
Gene Symbol	REF count	ALT count	ExacREF count	Exac REF ALT	Number of truncation events	Stouffer Compoud Pvalue	Stouffer Compoud Qvalue	GERMLINE	SOMATIC	DNAREPAIR	TSG
CNOT3	1216	66	63843	184	1	3.55453e-54	3.12799e-52		yes		yes
MSH6	1270	34	64712	138	1	5.32383e-24	2.34249e-22	yes	yes	yes	yes
HNF1A	688	22	32536	88	1	1.59989e-15	4.693e-14	yes	yes		yes
ASXL1	341	13	43003	85	1	1.61623e-12	3.5557e-11		yes		yes
SMOX	1174	8	61840	47	1	8.29468e-06	0.000145986		yes
CRIPAK	28672	117	1490842	1786	27	1.01819e-05	0.000149335		yes
FLCN	854	6	62572	34	1	1.57674e-05	0.000198218	yes			yes
ANAPC1	2476	22	105814	269	2	6.16581e-05	0.000678239		yes
FGFR3	1244	4	64820	13	1	0.000247586	0.00242084	yes	yes		yes
AHNAK2	3865	5	193999	10	3	0.000325963	0.00286847		yes
PIK3CB	1263	5	65030	29	1	0.000444698	0.00355759		yes
KMT2C	1342	2	65371	1	1	0.00120027	0.00880199		yes		yes
JAG1	1314	2	64504	2	1	0.00233329	0.0157946	yes
CHEK2	1342	2	65439	3	1	0.00388659	0.02443	yes	yes	yes	yes
POLR1A	1162	24	58860	664	1	0.00515793	0.0302599			yes
FANCM	2627	3	130509	99	2	0.00897382	0.0468843	yes		yes
HLA-B	949	5	42914	55	1	0.00976082	0.0468843	yes	yes		yes
SPRY4	351	1	61286	1	1	0.0113888	0.0468843	yes
COL18A1	277	1	43445	1	1	0.0126758	0.0468843		yes
IL32	141	1	10067	0	1	0.0139093	0.0468843		yes		yes
CDC27	1193	1	63698	0	1	0.0183998	0.0468843		yes		yes
BBS10	1249	1	64820	0	1	0.0189193	0.0468843	yes
PARP1	1273	1	65248	0	1	0.0191516	0.0468843			yes
IKBKB	1279	1	65106	0	1	0.0192812	0.0468843		yes
FBN2	1295	1	65443	0	1	0.0194189	0.0468843		yes
BRCA2	1315	1	64690	0	1	0.0199376	0.0468843	yes	yes	yes	yes
ERCC6	1331	1	65474	0	1	0.0199383	0.0468843			yes
UROD	1339	1	65431	0	1	0.0200686	0.0468843	yes			yes
CEP57	1341	1	65470	0	1	0.0200862	0.0468843	yes
RNASEL	1343	1	65468	0	1	0.0201161	0.0468843	yes
BRCA1	1343	1	65444	0	1	0.0201234	0.0468843	yes	yes	yes	yes
POLN	1339	1	65234	0	1	0.020128	0.0468843			yes
ATR	1345	1	65482	0	1	0.0201413	0.0468843	yes	yes	yes
SIN3A	1345	1	65412	0	1	0.0201624	0.0468843		yes		yes
PTPRB	1345	1	65360	0	1	0.0201781	0.0468843		yes
TYR	1343	1	65176	0	1	0.0202044	0.0468843	yes
MSH4	1343	1	65122	0	1	0.0202209	0.0468843			yes
NLRP3	1345	1	65138	0	1	0.0202455	0.0468843		yes
NOX4	1343	1	59130	0	1	0.0222244	0.0501474		yes		yes
AMH	605	1	18996	0	1	0.0309152	0.0680135	yes
AXIN1	1145	1	64981	1	1	0.03436	0.0737483	yes	yes		yes
DNAH11	1342	2	65443	13	1	0.0357085	0.0747826	yes
DNAAF2	1263	1	65199	1	1	0.0376742	0.0747826	yes
CFTR	2686	2	130501	27	2	0.0394092	0.0747826	yes
SETBP1	1339	1	65183	1	1	0.0398808	0.0747826	yes	yes
POLQ	1345	1	65465	1	1	0.0398866	0.0747826			yes
MSH3	1337	1	64985	1	1	0.0399407	0.0747826			yes
BBS9	1345	1	62367	1	1	0.0418053	0.0761487	yes
CLIP1	3750	4	177233	42	3	0.042401	0.0761487		yes
ANTXR2	677	1	60860	3	1	0.0433463	0.0762895	yes
NF1	1342	4	63591	61	1	0.0459086	0.0792148	yes	yes		yes
H3F3C	1131	1	64734	2	1	0.0506774	0.0857618		yes
ANK3	1286	8	60435	187	1	0.0535229	0.0888683		yes
RAD51C	1337	1	65184	2	1	0.0591345	0.0953379	yes		yes	yes
RPTN	1345	1	65056	2	1	0.0595862	0.0953379		yes		yes
NBN	2684	4	129445	19	2	0.0684769	0.10596	yes		yes	yes
ZNF814	2654	2	96852	2	2	0.0686335	0.10596		yes
TRIM7	653	1	62192	6	1	0.0706063	0.107127		yes
GJB2	2677	11	130309	579	2	0.078689	0.117367	yes			yes
RAG1	1321	1	65392	4	1	0.0952272	0.135353	yes
FANCC	1335	1	65252	4	1	0.09637	0.135353	yes		yes	yes
PMS2	1337	1	65012	4	1	0.0968407	0.135353	yes		yes	yes
POT1	1345	1	65358	4	1	0.0969003	0.135353		yes
CLTCL1	1264	2	65072	26	1	0.099269	0.136495		yes
POLL	1277	1	65401	5	1	0.109623	0.148376			yes
LZTR1	1287	1	64861	5	1	0.111282	0.148376		yes
CRTC1	1163	1	64898	6	1	0.117002	0.153674		yes
PAX5	1096	1	59331	8	1	0.152	0.196706		yes		yes
BBS7	1345	1	65474	8	1	0.167342	0.213422	yes
ALKBH3	2687	3	130627	143	2	0.178986	0.225011			yes
BAP1	1303	1	64852	10	1	0.196654	0.24374	yes	yes		yes
MSH5	1345	1	64612	12	1	0.2351	0.287344			yes
BRIP1	1309	1	64447	15	1	0.275251	0.33181	yes		yes	yes
ERCC3	1342	2	65386	52	1	0.296443	0.352527	yes		yes	yes
BBS2	1333	1	65227	19	1	0.332922	0.390011	yes
LRIG1	1339	3	65351	99	1	0.336827	0.390011			yes
RBBP8	1193	1	62434	26	1	0.400328	0.457518			yes
DMD	1338	1	46637	21	1	0.463457	0.522875		yes
WRN	1252	2	64527	85	1	0.49521	0.551626	yes	yes	yes	yes
HLA-A	853	1	45684	45	1	0.573248	0.630573	yes	yes		yes
BCLAF1	4021	15	195774	584	3	0.584504	0.635017		yes
OR2T35	561	1	15184	28	1	0.65112	0.698763		yes		yes
NBPF10	1279	1	62509	59	1	0.703481	0.738807		yes
SGK1	1345	1	65413	59	1	0.705224	0.738807		yes
ECT2L	4020	4	195634	156	3	0.721106	0.746556		yes
ABCC11	1343	1	65362	88	1	0.836393	0.855844	yes
PDE11A	1342	4	63347	285	1	0.850982	0.860763	yes
HMGXB4	825	2	47867	287	1	0.956942	0.956942		yes

## Sheet: Table S9
#Gene-wise analysis to assess enrichment or depletion of somatic mutations among variant carriers (only genes with more than 1 carrier are evaluated)
Gene Symbol	Number Of Variants	Number Of Carriers	Number Of Patients with a Somatic Mutation	P.value less	P.value great	Frequency among germline carriers	Freq among Non Carriers	General Frequency	Q.value less	Q.value great
HNF1B	2	143	1	1	1e-05	0.00699301	0	0.00148588	1	0.00079
MSH6	3	36	2	0.99849	0.02749	0.0555556	0.00784929	0.0104012	1	0.833187
POLR1A	1	24	2	0.99782	0.03164	0.0833333	0.0123267	0.0148588	1	0.833187
FAT1	3	3	1	0.99891	0.05757	0.333333	0.019403	0.0208024	1	1
WHSC1L1	1	21	1	0.99727	0.09262	0.047619	0.00460123	0.00594354	1	1
ASXL1	2	14	1	0.99592	0.1023	0.0714286	0.00758725	0.0089153	1	1
RET	3	15	1	0.9934	0.12909	0.0666667	0.00911854	0.0104012	1	1
EPB41L3	4	13	1	0.99311	0.13027	0.0769231	0.0106061	0.0118871	1	1
XPO1	1	52	1	0.83121	0.5476	0.0192308	0.0144928	0.0148588	1	1
CNOT3	1	66	1	0.74484	0.64875	0.0151515	0.014827	0.0148588	1	1
ALK	2	190	1	0.24241	0.95041	0.00526316	0.0124224	0.0104012	1	1
KMT2C	10	134	5	0.07877	0.9683	0.0373134	0.0667904	0.0609212	1	1
AHNAK2	4	7	0	0.83445	1	0	0.0255255	0.02526	1	1
ANAPC1	2	22	0	0.81287	1	0	0.00921659	0.0089153	1	1
APC	2	2	0	0.96453	1	0	0.0178838	0.0178306	1	1
ASPM	3	3	0	0.95068	1	0	0.0164179	0.0163447	1	1
ATM	4	4	0	0.92503	1	0	0.019432	0.0193165	1	1
BRCA1	3	2	0	0.97637	1	0	0.0119225	0.0118871	1	1
BRCA2	7	9	0	0.88412	1	0	0.0135542	0.013373	1	1
CFTR	2	2	0	0.96979	1	0	0.0149031	0.0148588	1	1
CHEK2	4	21	0	0.87919	1	0	0.00613497	0.00594354	1	1
COL18A1	2	2	0	0.98196	1	0	0.00894188	0.0089153	1	1
COL2A1	1	2	0	0.99115	1	0	0.00447094	0.00445765	1	1
COL7A1	4	4	0	0.95252	1	0	0.0119581	0.0118871	1	1
CRIPAK	2	33	0	0.61974	1	0	0.0140625	0.013373	1	1
CST4	1	4	0	1	1	0	0	0	1	1
CYP1A1	2	2	0	0.99718	1	0	0.00149031	0.00148588	1	1
DHX9	2	2	0	0.9813	1	0	0.00894188	0.0089153	1	1
DNAH5	3	2	0	0.96096	1	0	0.0193741	0.0193165	1	1
DNMT3A	2	2	0	0.98142	1	0	0.00894188	0.0089153	1	1
ELAC2	1	3	0	0.99117	1	0	0.00298507	0.00297177	1	1
EP300	2	7	0	0.89945	1	0	0.015015	0.0148588	1	1
EPHA2	1	3	0	0.99099	1	0	0.00298507	0.00297177	1	1
ERCC6	4	9	0	0.84827	1	0	0.0180723	0.0178306	1	1
FANCM	3	4	0	0.96419	1	0	0.00896861	0.0089153	1	1
FASN	1	2	0	0.97295	1	0	0.0134128	0.013373	1	1
FBN2	2	2	0	0.98562	1	0	0.00745156	0.00742942	1	1
FGFR3	1	4	0	0.99375	1	0	0.00149477	0.00148588	1	1
FLCN	3	8	0	0.98799	1	0	0.00150376	0.00148588	1	1
FLT4	2	2	0	0.99068	1	0	0.00447094	0.00445765	1	1
GALNT12	1	4	0	0.98841	1	0	0.00298954	0.00297177	1	1
HLA-B	2	6	0	0.96419	1	0	0.005997	0.00594354	1	1
HNF1A	2	23	0	0.80293	1	0	0.00923077	0.0089153	1	1
HPS4	1	2	0	0.98829	1	0	0.00596125	0.00594354	1	1
JAG1	1	2	0	0.98156	1	0	0.00894188	0.0089153	1	1
KCNJ5	3	3	0	1	1	0	0	0	1	1
LMNA	1	4	0	0.98801	1	0	0.00298954	0.00297177	1	1
LPP	1	7	0	0.95857	1	0	0.00600601	0.00594354	1	1
LRRK2	2	2	0	0.97011	1	0	0.0149031	0.0148588	1	1
LYST	2	2	0	0.96386	1	0	0.0178838	0.0178306	1	1
NBN	5	5	0	0.97747	1	0	0.00449102	0.00445765	1	1
NEB	4	5	0	0.8438	1	0	0.0329341	0.0326895	1	1
NOTCH1	2	5	0	0.94876	1	0	0.010479	0.0104012	1	1
PARP1	2	2	0	0.99138	1	0	0.00447094	0.00445765	1	1
PIK3CB	1	5	0	0.94178	1	0	0.011976	0.0118871	1	1
PKHD1	2	3	0	0.93336	1	0	0.0223881	0.0222883	1	1
POLE	2	2	0	0.97907	1	0	0.0104322	0.0104012	1	1
POLL	1	3	0	0.99051	1	0	0.00298507	0.00297177	1	1
POLN	2	2	0	0.98777	1	0	0.00596125	0.00594354	1	1
PPOX	1	12	0	0.9294	1	0	0.00605144	0.00594354	1	1
PRF1	1	11	0	0.98386	1	0	0.00151057	0.00148588	1	1
PTCH1	3	4	0	0.94585	1	0	0.0134529	0.013373	1	1
PTPRB	2	2	0	0.97551	1	0	0.0119225	0.0118871	1	1
PYGL	1	2	0	0.99403	1	0	0.00298063	0.00297177	1	1
RAD50	1	2	0	0.98483	1	0	0.00745156	0.00742942	1	1
RAD51B	2	2	0	0.99418	1	0	0.00298063	0.00297177	1	1
REV1	1	17	0	0.90047	1	0	0.00609756	0.00594354	1	1
SART3	2	2	0	0.99107	1	0	0.00447094	0.00445765	1	1
SDHD	1	14	0	1	1	0	0	0	1	1
SETBP1	3	5	0	0.95557	1	0	0.00898204	0.0089153	1	1
SMOX	1	8	0	0.98757	1	0	0.00150376	0.00148588	1	1
TG	2	3	0	0.93092	1	0	0.0238806	0.0237741	1	1
TMCO3	1	8	0	0.97538	1	0	0.00300752	0.00297177	1	1
TPR	1	5	0	0.93238	1	0	0.0134731	0.013373	1	1
TRIM32	1	3	0	0.99067	1	0	0.00298507	0.00297177	1	1
TRIOBP	1	5	0	0.95532	1	0	0.00898204	0.0089153	1	1
WHSC1	1	12	0	0.94672	1	0	0.00453858	0.00445765	1	1
WRN	1	3	0	0.96795	1	0	0.0104478	0.0104012	1	1
ABCB11	1	1	0	NA	NA	0	0.014881	0.0148588	NA	NA
ABCC11	1	1	0	NA	NA	0	0.00744048	0.00742942	NA	NA
AKT1	1	1	0	NA	NA	0	0.00297619	0.00297177	NA	NA
ATR	1	1	0	NA	NA	0	0.0133929	0.013373	NA	NA
AXIN2	1	1	0	NA	NA	0	0.00595238	0.00594354	NA	NA
BAP1	1	1	0	NA	NA	0	0.00297619	0.00297177	NA	NA
BBS10	1	1	0	NA	NA	0	0.00595238	0.00594354	NA	NA
BRIP1	1	1	0	NA	NA	0	0.00892857	0.0089153	NA	NA
CDC27	1	1	0	NA	NA	0	0.00446429	0.00445765	NA	NA
CDH1	1	1	0	NA	NA	0	0.119048	0.118871	NA	NA
CEP57	1	1	0	NA	NA	0	0.00297619	0.00297177	NA	NA
CPA3	1	1	0	NA	NA	0	0.0014881	0.00148588	NA	NA
CPPED1	1	1	0	NA	NA	0	0	0	NA	NA
CYLD	1	1	0	NA	NA	0	0.0014881	0.00148588	NA	NA
DDB2	1	1	0	NA	NA	0	0.00297619	0.00297177	NA	NA
DNAI1	1	1	0	NA	NA	0	0.00595238	0.00594354	NA	NA
EHBP1	1	1	0	NA	NA	0	0.0104167	0.0104012	NA	NA
ERBB2IP	1	1	0	NA	NA	0	0.00892857	0.0089153	NA	NA
FANCC	1	1	0	NA	NA	0	0.00297619	0.00297177	NA	NA
FANCD2	1	1	0	NA	NA	0	0.0104167	0.0104012	NA	NA
FGFR1	1	1	0	NA	NA	0	0.00297619	0.00297177	NA	NA
FGFR4	1	1	0	NA	NA	0	0.00297619	0.00297177	NA	NA
FLT3	1	1	0	NA	NA	0	0.0014881	0.00148588	NA	NA
FMR1	1	1	0	NA	NA	0	0.00595238	0.00594354	NA	NA
FNIP2	1	1	0	NA	NA	0	0.0014881	0.00148588	NA	NA
FOXP4	1	1	0	NA	NA	0	0.00297619	0.00297177	NA	NA
FSHR	1	1	0	NA	NA	0	0.0104167	0.0104012	NA	NA
GTF2H1	1	1	0	NA	NA	0	0.0014881	0.00148588	NA	NA
HIST2H2AB	1	1	0	NA	NA	0	0	0	NA	NA
HSP90AB1	1	1	0	NA	NA	0	0.00446429	0.00445765	NA	NA
IKBKB	1	1	0	NA	NA	0	0.00595238	0.00594354	NA	NA
IL32	1	1	0	NA	NA	0	0	0	NA	NA
JAK2	1	1	0	NA	NA	0	0.0014881	0.00148588	NA	NA
KIAA1109	1	1	0	NA	NA	0	0.0282738	0.0282318	NA	NA
KLF6	1	1	0	NA	NA	0	0	0	NA	NA
LRIG1	1	1	0	NA	NA	0	0.00446429	0.00445765	NA	NA
LZTR1	1	1	0	NA	NA	0	0.0104167	0.0104012	NA	NA
MAP2K2	1	1	0	NA	NA	0	0.00297619	0.00297177	NA	NA
MBD4	1	1	0	NA	NA	0	0.00297619	0.00297177	NA	NA
MEN1	1	1	0	NA	NA	0	0.00595238	0.00594354	NA	NA
MMP2	1	1	0	NA	NA	0	0.00297619	0.00297177	NA	NA
MRPL24	1	1	0	NA	NA	0	0.00446429	0.00445765	NA	NA
MSH3	1	1	0	NA	NA	0	0.00892857	0.0089153	NA	NA
MSH4	1	1	0	NA	NA	0	0.00446429	0.00445765	NA	NA
MUTYH	1	1	0	NA	NA	0	0.00595238	0.00594354	NA	NA
MYB	1	1	0	NA	NA	0	0.014881	0.0148588	NA	NA
NAV3	1	1	0	NA	NA	0	0.0208333	0.0208024	NA	NA
NCOR2	1	1	0	NA	NA	0	0.00892857	0.0089153	NA	NA
NEIL3	1	1	0	NA	NA	0	0.0014881	0.00148588	NA	NA
NF2	1	1	0	NA	NA	0	0.00297619	0.00297177	NA	NA
NLRP3	1	1	0	NA	NA	0	0.00892857	0.0089153	NA	NA
NOX4	1	1	0	NA	NA	0	0.00297619	0.00297177	NA	NA
NSD1	1	1	0	NA	NA	0	0.0133929	0.013373	NA	NA
NUP214	1	1	0	NA	NA	0	0.00892857	0.0089153	NA	NA
OR52B4	1	1	0	NA	NA	0	0	0	NA	NA
PARD6A	1	1	0	NA	NA	0	0.0014881	0.00148588	NA	NA
PAX5	1	1	0	NA	NA	0	0.00297619	0.00297177	NA	NA
PDGFRA	1	1	0	NA	NA	0	0.00892857	0.0089153	NA	NA
POLM	1	1	0	NA	NA	0	0.00446429	0.00445765	NA	NA
POLQ	1	1	0	NA	NA	0	0.0133929	0.013373	NA	NA
POLR1B	1	1	0	NA	NA	0	0.00595238	0.00594354	NA	NA
QKI	1	1	0	NA	NA	0	0.0014881	0.00148588	NA	NA
RAD51C	1	1	0	NA	NA	0	0.0014881	0.00148588	NA	NA
RNASEL	1	1	0	NA	NA	0	0.00595238	0.00594354	NA	NA
RPTN	1	1	0	NA	NA	0	0.00892857	0.0089153	NA	NA
SCN10A	1	1	0	NA	NA	0	0.0133929	0.013373	NA	NA
SERPINF2	1	1	0	NA	NA	0	0.0014881	0.00148588	NA	NA
SIN3A	1	1	0	NA	NA	0	0.0104167	0.0104012	NA	NA
SLC26A4	1	1	0	NA	NA	0	0.00744048	0.00742942	NA	NA
SLX4	1	1	0	NA	NA	0	0.0104167	0.0104012	NA	NA
SPRY4	1	1	0	NA	NA	0	0	0	NA	NA
SQSTM1	1	1	0	NA	NA	0	0.00297619	0.00297177	NA	NA
STIM2	1	1	0	NA	NA	0	0.0014881	0.00148588	NA	NA
STK11	1	1	0	NA	NA	0	0.00297619	0.00297177	NA	NA
SURF1	1	1	0	NA	NA	0	0.0014881	0.00148588	NA	NA
TET2	1	1	0	NA	NA	0	0.0133929	0.013373	NA	NA
TMEM127	1	1	0	NA	NA	0	0	0	NA	NA
TNFRSF13B	1	1	0	NA	NA	0	0.0014881	0.00148588	NA	NA
TP53	1	1	0	NA	NA	0	0.272321	0.271917	NA	NA
TP53BP1	1	1	0	NA	NA	0	0.0133929	0.013373	NA	NA
TRIM37	1	1	0	NA	NA	0	0.00297619	0.00297177	NA	NA
TRIO	1	1	0	NA	NA	0	0.0133929	0.013373	NA	NA
TSC1	1	1	0	NA	NA	0	0.00595238	0.00594354	NA	NA
TSC2	1	1	0	NA	NA	0	0.00744048	0.00742942	NA	NA
TYR	1	1	0	NA	NA	0	0.00595238	0.00594354	NA	NA
UBR5	1	1	0	NA	NA	0	0.016369	0.0163447	NA	NA
UROD	1	1	0	NA	NA	0	0	0	NA	NA
XPC	1	1	0	NA	NA	0	0.00744048	0.00742942	NA	NA
XRCC4	1	1	0	NA	NA	0	0.00595238	0.00594354	NA	NA
ZNF683	1	1	0	NA	NA	0	0	0	NA	NA
ZNF85	1	1	0	NA	NA	0	0.00297619	0.00297177	NA	NA

## Sheet: Table S10
#Gene-wise analysis on distribution of Luminal, TNBC and HER2+ tumors bwtween variant carriers and non carriers. Distribution (from col F) is reported as percentage and only genes with more than 1 carrier are evaluated
Gene Symbol	Number Of Variants	Number Of Carriers	P.value	Q.value	HER2+__Carriers	HER2+__NON Carriers	Luminal__Carriers	Luminal__NON Carriers	TNBC__Carriers	TNBC__NON Carriers
SMOX	1	8	0.000571357	0.0205689	25	2.55639	50	76.9925	25	20.4511
CNOT3	1	66	0.00264571	0.0476229	9.09091	2.14168	77.2727	76.6063	13.6364	21.2521
PRF1	1	11	0.00648387	0.0743133	18.1818	2.56798	72.7273	76.7372	9.09091	20.6949
ASXL1	2	14	0.00825703	0.0743133	14.2857	2.57967	50	77.2382	35.7143	20.1821
HLA-B	2	6	0.067679	0.469085	16.6667	2.69865	83.3333	76.6117	0	20.6897
HNF1B	2	143	0.0781809	0.469085	5.59441	2.07547	74.1259	77.3585	20.2797	20.566
EPB41L3	4	13	0.133098	0.633608	0	2.87879	100	76.2121	0	20.9091
ALK	2	190	0.170712	0.633608	4.73684	2.07039	75.2632	77.2257	20	20.7039
ERCC6	4	9	0.175345	0.633608	11.1111	2.71084	55.5556	76.9578	33.3333	20.3313
POLR1A	1	24	0.176002	0.633608	8.33333	2.61941	79.1667	76.5794	12.5	20.8012
HNF1A	2	23	0.21401	0.677048	8.69565	2.61538	69.5652	76.9231	21.7391	20.4615
FLCN	3	8	0.225683	0.677048	12.5	2.70677	62.5	76.8421	25	20.4511
TMCO3	1	8	0.291797	0.772398	0	2.85714	100	76.391	0	20.7519
LPP	1	7	0.320616	0.772398	0	2.85285	57.1429	76.8769	42.8571	20.2703
WHSC1	1	12	0.321832	0.772398	8.33333	2.72315	83.3333	76.5507	8.33333	20.7262
RET	3	15	0.393633	0.778796	0	2.88754	66.6667	76.8997	33.3333	20.2128
CRIPAK	2	33	0.417944	0.778796	6.06061	2.65625	69.697	77.0312	24.2424	20.3125
SDHD	1	14	0.430694	0.778796	7.14286	2.73141	64.2857	76.9347	28.5714	20.3338
MSH6	3	36	0.440504	0.778796	5.55556	2.66876	69.4444	77.0801	25	20.2512
REV1	1	17	0.454177	0.778796	5.88235	2.7439	64.7059	76.9817	29.4118	20.2744
TPR	1	5	0.464705	0.778796	0	2.84431	100	76.497	0	20.6587
PPOX	1	12	0.475931	0.778796	0	2.87443	66.6667	76.8533	33.3333	20.2723
KMT2C	10	134	0.510364	0.798831	1.49254	3.15399	76.1194	76.8089	22.3881	20.0371
LMNA	1	4	0.542175	0.813263	0	2.84006	100	76.5321	0	20.6278
XPO1	1	52	0.610207	0.856456	3.84615	2.73752	71.1538	77.1337	25	20.1288
ANAPC1	2	22	0.618551	0.856456	4.54545	2.76498	68.1818	76.9585	27.2727	20.2765
CHEK2	4	21	0.709557	0.912287	0	2.91411	80.9524	76.5337	19.0476	20.5521
WHSC1L1	1	21	0.709557	0.912287	0	2.91411	80.9524	76.5337	19.0476	20.5521
TG	2	3	0.832662	0.927687	0	2.83582	66.6667	76.7164	33.3333	20.4478
TRIM32	1	3	0.832662	0.927687	0	2.83582	66.6667	76.7164	33.3333	20.4478
CST4	1	4	0.925559	0.927687	0	2.84006	75	76.6816	25	20.4783
FGFR3	1	4	0.925559	0.927687	0	2.84006	75	76.6816	25	20.4783
NBN	5	5	0.927687	0.927687	0	2.84431	80	76.6467	20	20.509
PIK3CB	1	5	0.927687	0.927687	0	2.84431	80	76.6467	20	20.509
SETBP1	3	5	0.927687	0.927687	0	2.84431	80	76.6467	20	20.509
TRIOBP	1	5	0.927687	0.927687	0	2.84431	80	76.6467	20	20.509
ABCB11	1	1	NA	NA	0	2.82738	100	76.6369	0	20.5357
ABCC11	1	1	NA	NA	0	2.82738	0	76.7857	100	20.3869
AHNAK2	4	7	NA	NA	0	2.85285	71.4286	76.7267	28.5714	20.4204
AKT1	1	1	NA	NA	0	2.82738	100	76.6369	0	20.5357
APC	2	2	NA	NA	0	2.83159	50	76.7511	50	20.4173
ASPM	3	3	NA	NA	0	2.83582	33.3333	76.8657	66.6667	20.2985
ATM	4	4	NA	NA	0	2.84006	75	76.6816	25	20.4783
ATR	1	1	NA	NA	0	2.82738	100	76.6369	0	20.5357
AXIN2	1	1	NA	NA	0	2.82738	100	76.6369	0	20.5357
BAP1	1	1	NA	NA	0	2.82738	100	76.6369	0	20.5357
BBS10	1	1	NA	NA	0	2.82738	100	76.6369	0	20.5357
BRCA1	3	2	NA	NA	0	2.83159	0	76.9001	100	20.2683
BRCA2	7	9	NA	NA	11.1111	2.71084	55.5556	76.9578	33.3333	20.3313
BRIP1	1	1	NA	NA	0	2.82738	100	76.6369	0	20.5357
CDC27	1	1	NA	NA	0	2.82738	0	76.7857	100	20.3869
CDH1	1	1	NA	NA	0	2.82738	0	76.7857	100	20.3869
CEP57	1	1	NA	NA	0	2.82738	100	76.6369	0	20.5357
CFTR	2	2	NA	NA	0	2.83159	100	76.6021	0	20.5663
COL18A1	2	2	NA	NA	50	2.68256	50	76.7511	0	20.5663
COL2A1	1	2	NA	NA	0	2.83159	0	76.9001	100	20.2683
COL7A1	4	4	NA	NA	0	2.84006	100	76.5321	0	20.6278
CPA3	1	1	NA	NA	0	2.82738	100	76.6369	0	20.5357
CPPED1	1	1	NA	NA	0	2.82738	100	76.6369	0	20.5357
CYLD	1	1	NA	NA	0	2.82738	0	76.7857	100	20.3869
CYP1A1	2	2	NA	NA	0	2.83159	100	76.6021	0	20.5663
DDB2	1	1	NA	NA	0	2.82738	100	76.6369	0	20.5357
DHX9	2	2	NA	NA	0	2.83159	100	76.6021	0	20.5663
DNAH5	3	2	NA	NA	0	2.83159	100	76.6021	0	20.5663
DNAI1	1	1	NA	NA	0	2.82738	100	76.6369	0	20.5357
DNMT3A	2	2	NA	NA	0	2.83159	0	76.9001	100	20.2683
EHBP1	1	1	NA	NA	0	2.82738	100	76.6369	0	20.5357
ELAC2	1	3	NA	NA	0	2.83582	100	76.5672	0	20.597
EP300	2	7	NA	NA	0	2.85285	42.8571	77.027	57.1429	20.1201
EPHA2	1	3	NA	NA	0	2.83582	66.6667	76.7164	33.3333	20.4478
ERBB2IP	1	1	NA	NA	0	2.82738	100	76.6369	0	20.5357
FANCC	1	1	NA	NA	0	2.82738	100	76.6369	0	20.5357
FANCD2	1	1	NA	NA	0	2.82738	100	76.6369	0	20.5357
FANCM	3	4	NA	NA	0	2.84006	75	76.6816	25	20.4783
FASN	1	2	NA	NA	0	2.83159	50	76.7511	50	20.4173
FAT1	3	3	NA	NA	0	2.83582	100	76.5672	0	20.597
FBN2	2	2	NA	NA	50	2.68256	50	76.7511	0	20.5663
FGFR1	1	1	NA	NA	0	2.82738	100	76.6369	0	20.5357
FGFR4	1	1	NA	NA	0	2.82738	100	76.6369	0	20.5357
FLT3	1	1	NA	NA	0	2.82738	100	76.6369	0	20.5357
FLT4	2	2	NA	NA	0	2.83159	100	76.6021	0	20.5663
FMR1	1	1	NA	NA	0	2.82738	100	76.6369	0	20.5357
FNIP2	1	1	NA	NA	0	2.82738	100	76.6369	0	20.5357
FOXP4	1	1	NA	NA	0	2.82738	100	76.6369	0	20.5357
FSHR	1	1	NA	NA	100	2.67857	0	76.7857	0	20.5357
GALNT12	1	4	NA	NA	0	2.84006	100	76.5321	0	20.6278
GTF2H1	1	1	NA	NA	0	2.82738	100	76.6369	0	20.5357
HIST2H2AB	1	1	NA	NA	0	2.82738	100	76.6369	0	20.5357
HPS4	1	2	NA	NA	0	2.83159	50	76.7511	50	20.4173
HSP90AB1	1	1	NA	NA	0	2.82738	0	76.7857	100	20.3869
IKBKB	1	1	NA	NA	0	2.82738	100	76.6369	0	20.5357
IL32	1	1	NA	NA	0	2.82738	100	76.6369	0	20.5357
JAG1	1	2	NA	NA	0	2.83159	100	76.6021	0	20.5663
JAK2	1	1	NA	NA	0	2.82738	100	76.6369	0	20.5357
KCNJ5	3	3	NA	NA	0	2.83582	33.3333	76.8657	66.6667	20.2985
KIAA1109	1	1	NA	NA	0	2.82738	100	76.6369	0	20.5357
KLF6	1	1	NA	NA	0	2.82738	0	76.7857	100	20.3869
LRIG1	1	1	NA	NA	0	2.82738	100	76.6369	0	20.5357
LRRK2	2	2	NA	NA	0	2.83159	100	76.6021	0	20.5663
LYST	2	2	NA	NA	0	2.83159	100	76.6021	0	20.5663
LZTR1	1	1	NA	NA	0	2.82738	100	76.6369	0	20.5357
MAP2K2	1	1	NA	NA	0	2.82738	0	76.7857	100	20.3869
MBD4	1	1	NA	NA	0	2.82738	100	76.6369	0	20.5357
MEN1	1	1	NA	NA	0	2.82738	100	76.6369	0	20.5357
MMP2	1	1	NA	NA	0	2.82738	100	76.6369	0	20.5357
MRPL24	1	1	NA	NA	0	2.82738	100	76.6369	0	20.5357
MSH3	1	1	NA	NA	0	2.82738	100	76.6369	0	20.5357
MSH4	1	1	NA	NA	0	2.82738	100	76.6369	0	20.5357
MUTYH	1	1	NA	NA	0	2.82738	100	76.6369	0	20.5357
MYB	1	1	NA	NA	0	2.82738	100	76.6369	0	20.5357
NAV3	1	1	NA	NA	0	2.82738	100	76.6369	0	20.5357
NCOR2	1	1	NA	NA	0	2.82738	100	76.6369	0	20.5357
NEB	4	5	NA	NA	20	2.69461	0	77.2455	80	20.0599
NEIL3	1	1	NA	NA	0	2.82738	100	76.6369	0	20.5357
NF2	1	1	NA	NA	0	2.82738	100	76.6369	0	20.5357
NLRP3	1	1	NA	NA	0	2.82738	100	76.6369	0	20.5357
NOTCH1	2	5	NA	NA	0	2.84431	60	76.7964	40	20.3593
NOX4	1	1	NA	NA	0	2.82738	0	76.7857	100	20.3869
NSD1	1	1	NA	NA	0	2.82738	0	76.7857	100	20.3869
NUP214	1	1	NA	NA	0	2.82738	100	76.6369	0	20.5357
OR52B4	1	1	NA	NA	0	2.82738	100	76.6369	0	20.5357
PARD6A	1	1	NA	NA	0	2.82738	100	76.6369	0	20.5357
PARP1	2	2	NA	NA	0	2.83159	100	76.6021	0	20.5663
PAX5	1	1	NA	NA	100	2.67857	0	76.7857	0	20.5357
PDGFRA	1	1	NA	NA	0	2.82738	100	76.6369	0	20.5357
PKHD1	2	3	NA	NA	0	2.83582	66.6667	76.7164	33.3333	20.4478
POLE	2	2	NA	NA	0	2.83159	50	76.7511	50	20.4173
POLL	1	3	NA	NA	0	2.83582	100	76.5672	0	20.597
POLM	1	1	NA	NA	0	2.82738	100	76.6369	0	20.5357
POLN	2	2	NA	NA	0	2.83159	100	76.6021	0	20.5663
POLQ	1	1	NA	NA	0	2.82738	100	76.6369	0	20.5357
POLR1B	1	1	NA	NA	0	2.82738	100	76.6369	0	20.5357
PTCH1	3	4	NA	NA	0	2.84006	75	76.6816	25	20.4783
PTPRB	2	2	NA	NA	0	2.83159	50	76.7511	50	20.4173
PYGL	1	2	NA	NA	0	2.83159	100	76.6021	0	20.5663
QKI	1	1	NA	NA	0	2.82738	100	76.6369	0	20.5357
RAD50	1	2	NA	NA	50	2.68256	50	76.7511	0	20.5663
RAD51B	2	2	NA	NA	0	2.83159	100	76.6021	0	20.5663
RAD51C	1	1	NA	NA	0	2.82738	0	76.7857	100	20.3869
RNASEL	1	1	NA	NA	0	2.82738	0	76.7857	100	20.3869
RPTN	1	1	NA	NA	0	2.82738	0	76.7857	100	20.3869
SART3	2	2	NA	NA	0	2.83159	100	76.6021	0	20.5663
SCN10A	1	1	NA	NA	0	2.82738	100	76.6369	0	20.5357
SERPINF2	1	1	NA	NA	0	2.82738	100	76.6369	0	20.5357
SIN3A	1	1	NA	NA	0	2.82738	100	76.6369	0	20.5357
SLC26A4	1	1	NA	NA	0	2.82738	100	76.6369	0	20.5357
SLX4	1	1	NA	NA	0	2.82738	0	76.7857	100	20.3869
SPRY4	1	1	NA	NA	0	2.82738	100	76.6369	0	20.5357
SQSTM1	1	1	NA	NA	0	2.82738	100	76.6369	0	20.5357
STIM2	1	1	NA	NA	0	2.82738	100	76.6369	0	20.5357
STK11	1	1	NA	NA	0	2.82738	0	76.7857	100	20.3869
SURF1	1	1	NA	NA	0	2.82738	0	76.7857	100	20.3869
TET2	1	1	NA	NA	0	2.82738	0	76.7857	100	20.3869
TMEM127	1	1	NA	NA	0	2.82738	100	76.6369	0	20.5357
TNFRSF13B	1	1	NA	NA	0	2.82738	100	76.6369	0	20.5357
TP53	1	1	NA	NA	0	2.82738	100	76.6369	0	20.5357
TP53BP1	1	1	NA	NA	0	2.82738	100	76.6369	0	20.5357
TRIM37	1	1	NA	NA	0	2.82738	100	76.6369	0	20.5357
TRIO	1	1	NA	NA	0	2.82738	100	76.6369	0	20.5357
TSC1	1	1	NA	NA	0	2.82738	0	76.7857	100	20.3869
TSC2	1	1	NA	NA	0	2.82738	0	76.7857	100	20.3869
TYR	1	1	NA	NA	0	2.82738	100	76.6369	0	20.5357
UBR5	1	1	NA	NA	0	2.82738	100	76.6369	0	20.5357
UROD	1	1	NA	NA	0	2.82738	100	76.6369	0	20.5357
WRN	1	3	NA	NA	0	2.83582	100	76.5672	0	20.597
XPC	1	1	NA	NA	0	2.82738	0	76.7857	100	20.3869
XRCC4	1	1	NA	NA	0	2.82738	0	76.7857	100	20.3869
ZNF683	1	1	NA	NA	0	2.82738	0	76.7857	100	20.3869
ZNF85	1	1	NA	NA	0	2.82738	100	76.6369	0	20.5357
